# Supplementary material for: Structure of the human P2X3 receptor reveals the basis for subtype-selective inhibition by sivopixant
Source: PLoS Biol. 2026 Apr 22;24(4):e3003777. doi: 10.1371/journal.pbio.3003777 (PMC13132459; doi:10.1371/journal.pbio.3003777)
Supplement: S1 Data — (XLSX) [file pbio.3003777.s012.xlsx]

## Sheet: Fig3B
inhibition ratio
Fig3B	Drug name and dosing concentration	0.1uM ATP				1uM ATP				10uM ATP
	Sivopixant/0.03uM	0.2225	0.356879	0.23039	Sivopixant/0.03uM	0.19614	0.243339	0.293765	Sivopixant/0.03uM	0.292501	0.171055	0.100087
	Sivopixant/0.3uM	0.937847	0.95475	0.919731	Sivopixant/0.3uM	0.972034	0.862232	0.926871	Sivopixant/0.3uM	0.963549	0.918475	0.714022	0.783943
	Sivopixant/1uM	0.94179	0.952555	0.909091	Sivopixant/1uM	0.953023	0.958213	0.982813	Sivopixant/1uM	0.996533	0.980227	0.99311
Note: Imax is shown in bold.
0.1 uM ATP								1 uM ATP								10 uM ATP
	Raw data file name
hP2X3-WT		Drug name	Dosing concentration (uM)	I_pA	I/Imax	1-I/Imax（Inhibition rate）		hP2X3-WT	Raw data file name	Drug name	Dosing concentration(uM)	I_pA	I/Imax	1-I/Imax（Inhibition rate）		hP2X3-WT	Raw data file name	Drug name	Dosing concentration(uM)	I_pA	I/Imax	1-I/Imax（Inhibition rate）
CELL1	2025_09_04_0004.abf	ATP	0.1	-696.411				CELL1	2025_09_06_0010.abf	ATP	1	-776.171				CELL1	2025_09_07_0004.abf	ATP	10	-1528.23
		Sivopixant	0.003	-893.555						-558.456	1	-383.322						Sivopixant	0.003	-1193.17
			0.01	-505.371					2025_09_06_0011.abf		1	-502.682						ATP	10	-757.771
			0.01	-378.418						Sivopixant	0.003	-392.658						Sivopixant	0.01	-801.592
		ATP	0.1	-976.563						ATP	1	-571.648						Sivopixant	0.03	-536.123	0.707499	0.292501
		Sivopixant	0.01	-783.691						Sivopixant	0.01	-357.448
			0.01	-662.842						Sivopixant	0.03	-404.086	0.80386	0.19614		CELL2	2025_09_07_0006.abf	ATP	10	-1645.22
		Sivopixant	0.03	-759.277	0.7775	0.2225					0.1	-79.4375					2025_09_07_0007.abf		10	-1075.53
										Sivopixant	0.3	-15.6177	0.0279658	0.972034				Sivopixant	0.003	-1008.75
CELL2	2025_09_06_0000.abf	ATP	0.1	-405.857						Sivopixant	1	-26.2344	0.0469767	0.953023					0.01	-793.017
		-320.527	0.1	-317.429						ATP	1	-161.242						Sivopixant	0.03	-774.461	0.828945	0.171055
		Sivopixant	0.003	-278.708															0.1	-280.228
		ATP	0.1	-238.294				CELL2	2025_09_07_0000.abf	ATP	1	-642.094						Sivopixant	0.3	-34.0553	0.036451	0.963549
	2025_09_06_0001.abf	Sivopixant	0.01	-248.282						Sivopixant	0.003	-350.29
		ATP	0.1	-185.067						ATP	1	-273.854				CELL3	2025_09_07_0008.abf	ATP	10	-1771.2
			0.1	-231.649					2025_09_07_0001.abf	-357.024	1	-155.123							10	-1226.54
	2025_09_06_0003.abf	Sivopixant	0.03	-148.978	0.643121	0.356879				Sivopixant	0.01	-180.096						Sivopixant	0.003	-952.714
		ATP	0.1	-145.006					2025_09_07_0002.abf	Sivopixant	0.03	-117.376	0.756661	0.243339					0.01	-997.122
		Sivopixant	0.1	-47.0633				CELL3	2025_09_07_0003.abf	ATP	1	-938.258						Sivopixant	0.03	-1103.78	0.899913	0.100087
			0.3	-14.3976	0.0621528	0.937847				-523.244	1	-541.629							0.1	-387.54
		ATP	0.1	-78.414							1	-553.363						Sivopixant	0.3	-89.9857	0.081525	0.918475
	2025_09_06_0004.abf	Sivopixant	1	-13.4843	0.0582099	0.94179				Sivopixant	0.1	-197.564						Sivopixant	1	-5.73348	0.003467	0.996533
		ATP	0.1	-44.093						Sivopixant	0.3	-72.0866	0.137768	0.862232				ATP	10	-1653.5
										Sivopixant	1	-21.8651	0.0417875	0.958213
CELL3	2025_09_06_0005.abf	ATP	0.1	-477.686						ATP	1	-474.741				CELL4	2025_09_08_0001.abf	ATP	10	-2217.41
			0.1	-550.365															10	-2553.12
	2025_09_06_0007.abf		0.1	-335.627						Dosing concentration_Drug name	I_pA	Imax	I/Imax	1-I/Imax（Inhibition rate）				Sivopixant	0.1	-2323.78
		Sivopixant	0.1	-239.956				CELL4	1637.abf	1UMATP	-2595.04								0.1	-2606.31
		ATP	0.1	-372.419						1UMATP	-1946.67						2025_09_08_0002.abf	ATP	10	-4175.12
		Sivopixant	0.3	-40.4342						0.03UMSivopixant+1UMATP	-1434.05	-2030.56	0.706235	0.293765				Sivopixant	0.3	-1193.99	0.285978	0.714022
		Sivopixant	1	-17.6695	0.0474451	0.952555				1UMATP	-2114.46							Sivopixant	1	-82.5534	0.019773	0.980227
		Sivopixant	0.3	-16.8518	0.0452495	0.95475				0.003UMS+1UMATP	-1841.13	-1806.71						ATP	10	-3416.56
										0.01UMS+1UMATP	-1423.39
CELL4	2025_09_06_0006.abf	ATP	0.1	-381.413						0.1UMS+1UMATP	-817.603					CELL5	2025_09_08_0003.abf	ATP	10	-3089
			0.1	-263.106						0.3UMSivopixant+1UMATP	-132.124		0.0731293	0.926871				Sivopixant	0.3	-519.672	0.216057	0.783943
			0.1	-287.397						1UMSivopixant+1UMATP	-31.0515		0.0171868	0.982813				Sivopixant	1	-16.5727	0.00689	0.99311
		Sivopixant	0.003	-337.706						1UMATP	-1498.97							ATP	10	-2405.25
			0.01	-273.958
		Sivopixant	0.03	-221.184	0.76961	0.23039
			0.1	-186.928
		Sivopixant	0.3	-30.6156	0.080269	0.919731
		Sivopixant	1	-34.6738	0.090909	0.909091
		ATP	0.1	-244.862

## Sheet: Fig3D
	Raw data file name	Drug name and dosing concentration	I(pA)	Imax	I/Imax	1-I/Imax（Inhibition rate）
WT
CELL1	2025_09_06_0010.abf	1UMATP	-776.171
		1UMATP	-383.322					Fig3D	ATP/1uM	WT(hP2X3)	M75A	M75W	T82I	P84A	Q85A	M96A	M96W	M165A	M165W	F282A	F282W	Y285W	L298F
	2025_09_06_0011.abf	1UMATP	-502.682						Sivopixant/1uM	0.953023	0.916771	0.984423	0.952354	0.974338	0.936101	0.98002	0.313018	0.96449	0.621854	0.992682	0.986471	0.679408	0.950378
		1UMSivopixant+1UMATP	-26.2344	-554.058	0.0473496	0.95265				0.958213	0.949167	0.882891	0.963383	0.977422	0.923554	0.979011	0.311404	0.951734	0.600176	0.992423	0.901471	0.812078	0.963992
		1UMATP	-161.242							0.982813	0.96607	0.902111	0.926919	0.984705	0.950228	0.972541	0.070936	0.952922	0.702179	0.991794	0.960583	0.886734	0.965909
																0.979245	0.136065
CELL2	2025_09_07_0003.abf	1UMATP	-938.258													0.968742
		1UMATP	-541.629
		1UMATP	-553.363
		1UMSivopixant+1UMATP	-21.8651	-523.244	0.0417875	0.958213
		1UMATP	-474.741
CELL3	1637.abf	1UMATP	-2595.04
		1UMATP	-1946.67
		1UMSivopixant+1UMATP	-31.0515	-1806.71	0.0171868	0.982813
		1UMATP	-1498.97
M75A
CELL1	1526.abf	1UMATP	-2394.75
		1UMATP	-3044.41	-2870.82
		1UMSivopixant+1UMATP	-238.935		0.083229	0.916771
		1UMATP	-3173.29
CELL2	1528.abf	1UMATP	-3491.94
		1UMSivopixant+1UMATP	-212.741	-4185.08	0.0508332	0.949167
		1UMATP	-4878.23
CELL3	1529.abf	1UMATP	-4723.37
		1UMSivopixant+1UMATP	-161.176	-4750.29	0.0339296	0.96607
		1UMATP	-4777.21
M75W
CELL1	1522.abf	1UMATP	-1460.39
		1UMATP	-943.288
		1UMSivopixant+1UMATP	-18.7212	-1201.84	0.0155771	0.984423
CELL2	1523.abf	1UMATP	-442.241
		1UMATP	-369.868
		1UMSivopixant+1UMATP	-46.4137	-396.33	0.117109	0.882891
		1UMATP	-376.881
CELL3	1524.abf	1UMATP	-1105.9
		1UMATP	-1233.42
		1UMSivopixant+1UMATP	-105.191	-1074.59	0.0978887	0.902111
		1UMATP	-884.467
T82I
CELL1	1440.abf	1UMATP	-3235.84
		1UMATP	-2890.71
		1UMSivopixant+1UMATP	-141.066	-2960.73	0.0476457	0.952354
		1UMATP	-2755.63
CELL2	1441.abf	1UMATP	-2523.93
		1UMATP	-2705.23
		1UMSivopixant+1UMATP	-87.4816	-2389.1	0.036617	0.963383
		1UMATP	-1938.13
CELL3	1442.abf	1UMATP	-1932.51
		1UMATP	-1676.63
		1UMSivopixant+1UMATP	-134.901	-1845.9	0.0730814	0.926919
		1UMATP	-1928.55
P84A
CELL1	1588.abf	1UMATP	-1372.77
		1UMATP	-1657.84
		1UMSivopixant+1UMATP	-41.4482	-1615.15	0.0256622	0.974338
		1UMATP	-1814.83
CELL2	1589.abf	1UMATP	-2034.18
		1UMSivopixant+1UMATP	-41.9178	-1856.58	0.0225779	0.977422
		1UMATP	-864.656
		0.1UMSivopixant+1UMATP	-802.379
		1UMATP	-1678.99
CELL3	1590.abf	1UMATP	-346.228
		1UMSivopixant+1UMATP	-11.1548	-729.304	0.0152952	0.984705
		1UMATP	-1112.38
Q85A
CELL1	1623.abf	1UMATP	-3034.07
		1UMATP	-4495.32
		1UMSivopixant+1UMATP	-226.661	-3547.16	0.0638994	0.936101
		1UMATP	-3112.1
CELL2	1626.abf	1UMATP	-1710.8
		1UMSivopixant+1UMATP	-130.784	-1710.8	0.0764459	0.923554
		1UMATP	-483.697
CELL3	1627.abf	1UMATP	-1462.53
		1UMSivopixant+1UMATP	-79.1278	-1589.81	0.0497719	0.950228
		1UMATP	-1717.09
M96A
CELL1	1443.abf	1UMATP	-1657.33
		1UMATP	-1863.53
		1UMSivopixant+1UMATP	-35.1732	-1760.43	0.0199799	0.98002
		1UMATP	-1183.26
CELL2	1444.abf	h3-M96A
		1UMATP	-3387
		1UMSivopixant+1UMATP	-71.091	-3387	0.0209894	0.979011
CELL3	2025_09_20_0020.abf	1UMATP	-2213.35
			-2189.08
		1UMSivopixant+1UMATP	-60.1093	-2189.08	0.0274587	0.972541
CELL4	2025_09_20_0021.abf	1UMATP	-2739.64
-1885.07		1UMSivopixant+1UMATP	-39.125	-1885.07	0.0207552	0.979245
		1UMATP	-1030.49
CELL5	2025_09_20_0022.abf	1UMATP	-595.206
		1UMSivopixant+1UMATP	-18.6048	-595.206	0.0312577	0.968742
		1UMATP	-596.601
M96W
CELL1	2025_09_16_0000.abf	1UMATP	-828.261
		1UMSivopixant+1UMATP	-396.473	-577.124	0.686982	0.313018
		1UMATP	-325.986
CELL2	2025_09_16_0001.abf	1UMATP	-1966.38
		1UMSivopixant+1UMATP	-1128.63	-1802.71	0.688596	0.311404
		1UMATP	-1639.03
CELL3	2025_09_16_0002.abf	1UMATP	-1720.75
		1UMSivopixant+1UMATP	-1598.68	-1720.75	0.929064	0.070936
		1UMATP	-1354.09
CELL4	2025_09_16_0003.abf	1UMATP	-1421.11
		1UMSivopixant+1UMATP	-1227.74	-1421.11	0.863935	0.136065
		1UMATP
M165A
CELL1	1535.abf	1UMATP	-395.744
		1UMATP	-639.291
		1UMSivopixant+1UMATP	-18.7327	-527.53	0.0355102	0.96449
		1UMATP	-547.556
CELL2	1536.abf	1UMATP	-848.414
		1UMSivopixant+1UMATP	-36.6571	-759.488	0.0482655	0.951734
		1UMATP	-670.561
CELL3	1537.abf	1UMATP	-1839.59
		1UMSivopixant+1UMATP	-84.9578	-1804.62	0.047078	0.952922
		1UMATP	-1769.65
M165W
CELL1	1537.abf	1UMATP	-2060.53
		1UMATP	-1352.71
		1UMSivopixant+1UMATP	-606.549	-1604.01	0.378146	0.621854
		1UMATP	-1398.78
CELL2	1538.abf	1UMATP	-1497.5
		1UMATP	-1594.89
		1UMSivopixant+1UMATP	-573.431	-1434.21	0.399824	0.600176
		1UMATP	-1210.24
CELL3	1540.abf	1UMATP	-1619.68
		1UMSivopixant+1UMATP	-508.099	-1706.06	0.297821	0.702179
		1UMATP	-1792.43
F282A
CELL1	2025_09_18_0029.abf	1UMATP	-2353.51
		1UMSivopixant+1UMATP	-14.0174	-1915.56	0.00731763	0.992682
		1UMATP	-1477.61
CELL2	2025_09_18_0031.abf	1UMATP	-2381.24
		1UMSivopixant+1UMATP	-18.0416	-2381.24	0.00757655	0.992423
		1UMATP	-2242.82
CELL3	2025_09_18_0032.abf	1UMATP	-2129.87
		1UMSivopixant+1UMATP	-17.4777	-2129.87	0.00820598	0.991794
		1UMATP	-2347.27
F282W
CELL1	1622.abf	1UMATP	-3523.47
		1UMSivopixant+1UMATP	-117.816	-2988.97	0.0394168	0.960583
		1UMATP	-2454.47
CELL2	2025_09_18_0027.abf	1UMATP	-1768.02
		1UMSivopixant+1UMATP	-20.6148	-1523.77	0.0135288	0.986471
		1UMATP	-1279.52
CELL3	2025_09_18_0028.abf	1UMATP	-593.694
		1UMSivopixant+1UMATP	-47.6541	-483.657	0.0985287	0.901471
		1UMATP	-373.619
Y285W
CELL1	2025_09_15_0006.abf	1UMATP	-1940.36
		1UMATP	-2226.57
		1UMSivopixant+1UMATP	-712.893	-2223.68	0.320592	0.679408
		1UMATP	-2223.68
CELL2	2025_09_15_0007.abf	1UMATP	-2612.72
		1UMSivopixant+1UMATP	-356.146	-1895.18	0.187922	0.812078
		1UMATP	-1895.18
		1UMATP	-2279.11
CELL3	2025_09_15_0009.abf	1UMSivopixant+1UMATP	-168.809	-1490.38	0.113266	0.886734
		1UMATP	-701.657
L298F
CELL1	2025_09_15_0001.abf	1UMATP	-772.462
		1UMATP	-709.227
		1UMSivopixant+1UMATP	-40.1042		0.0496215	0.950378
		1UMATP	-942.916
CELL2	2025_09_15_0002.abf	1UMATP	-935.629
		1UMSivopixant+1UMATP	-36.1694		0.036008	0.963992
		1UMATP	-1073.34
CELL3	2025_09_15_0003.abf	1UMATP	-697.42
		1UMSivopixant+1UMATP	-34.3441		0.0340911	0.965909
		1UMATP	-1007.42

## Sheet: Fig3F
	Raw data file name	Drug name and dosing concentration	I_pA	Imax	I/Imax	1-I/Imax（Inhibition rate）
WT									Fig3F	ATP/1uM	WT(hP2X3)	T82I	P84A	Q85A	L298F	M75W
CELL1	2025_09_06_0010.abf	1UMATP	-776.171							Sivopixant/0.3uM	0.972034	0.0271812	0.855494	0.848816	0.753232	0.816071
		1UMATP	-383.322								0.862232	0.0898206	0.589888	0.884409	0.789104	0.664832
	2025_09_06_0011.abf	1UMATP	-502.682								0.926871	0.00283225	0.765577	0.720993	0.637201	0.784626
		0.3UMSivopixant+1UMATP	-15.6177	-554.058	0.0281878	0.971812
		ATP	-161.242
CELL2	2025_09_07_0003.abf	1UMATP	-938.258
		1UMATP	-541.629
		1UMATP	-553.363
		0.3UMSivopixant+1UMATP	-72.0866	-523.244	0.137768	0.862232
		ATP	-474.741
CELL3	1637.abf	1UMATP	-2595.04
		1UMATP	-1946.67
		0.3UMSivopixant+1UMATP	-132.124	-1806.71	0.0731293	0.926871
		1UMATP	-1498.97
M75W
CELL1	1916.abf	1UMATP	-588.306
		1UMATP	-1251.42
		1UMATP	-957.573	-1139.97
		0.3UMSivopixant+1UMATP	-209.673		0.183929	0.816071
		1UMATP	-1210.93
		0.3UMSivopixant+1UMATP	-421.583
CELL2	1917.abf	1UMATP	-586.802
		1UMATP	-834.246
		0.3UMSivopixant+1UMATP	-336.079
		1UMATP	-1346.39
		1UMATP	-1211.23
		0.3UMSivopixant+1UMATP	-428.616	-1278.81	0.335168	0.664832
		1UMATP	-902.27
CELL3	1919.abf	1UMATP	-1209.1
		1UMATP	-712.309
		1UMATP	-1045.65
		0.3UMSivopixant+1UMATP	-242.807	-1127.37	0.215374	0.784626
		1UMATP	-784.939
T82I
CELL1	1926.abf	1UMATP	-1144.52
		1UMATP	-1332.05
		0.3UMSivopixant+1UMATP	-1243.32	-1278.06	0.972819	0.0271812
		1UMATP	-1224.07
CELL2	1927.abf	1UMATP	-1340.21
		1UMATP	-1006.98
		0.3UMSivopixant+1UMATP	-1015.93	-1116.18	0.910179	0.0898206
		1UMATP	-1001.35
CELL3	1928.abf	1UMATP	-1853.53
		1UMATP	-1319.78
		0.3UMSivopixant+1UMATP	-1396.79	-1400.75	0.997168	0.00283225
		1UMATP	-1481.73
P84A
CELL1	1924.abf	1UMATP	-1801.41
		1UMATP	-1885.09
		0.3UMSivopixant+1UMATP	-269.531	-1865.18	0.144506	0.855494
		1UMATP	-1909.05
CELL2	1925.abf	1UMATP	-1676.62
		1UMATP	-1766.09
		0.3UMSivopixant+1UMATP	-470.633	-1147.57	0.410112	0.589888
		1UMATP	-908.749
CELL3	1926.abf	1UMATP	-1577.53
		1UMATP	-1150.06
		0.3UMSivopixant+1UMATP	-319.706	-1363.8	0.234423	0.765577
		1UMATP	-827.829
Q85A
CELL1	1921.abf	1UMATP	-1164.37
		1UMATP	-1275.01
		0.3UMSivopixant+1UMATP	-166.02	-1098.13	0.151184	0.848816
		1UMATP	-855.019
CELL2	1922.abf	1UMATP	-1064.68
		1UMATP	-805.955
		0.3UMSivopixant+1UMATP	-171.367	-1482.53	0.115591	0.884409
		1UMATP	-676.572
CELL3	1923.abf	1UMATP	-694.42
		1UMATP	-508.549
		0.3UMSivopixant+1UMATP	-188.81	-676.721	0.279007	0.720993
		1UMATP	-827.195
L298F
CELL1	1930.abf	1UMATP	-1116.25
		1UMATP	-1278.13
		0.3UMSivopixant+1UMATP	-299.523	-1213.78	0.246768	0.753232
		1UMATP	-1246.97
		1UMATP+0.1UM S-60918	-530.865		0.437364	0.562636
CELL2	1931.abf	1UMATP	-1583.9
		1UMATP	-936.843
		0.3UMSivopixant+1UMATP	-327.892	-1554.76	0.210896	0.789104
		1UMATP	-1525.62
CELL3	1932.abf	1UMATP	-1402.06
		1UMATP	-1548.12
		0.3UMSivopixant+1UMATP	-588.295	-1621.55	0.362799	0.637201
		1UMATP	-1914.46

## Sheet: Fig5C
Fig5B	ATP/1uM	hP2X1-WT	hP2X1GOF		ATP/10uM	hP2X2-WT	hP2X2GOF		ATP/1uM	WT(hP2X3)
	Sivopixant/1uM	0.230321	0.977863		Sivopixant/1uM	0	0.973901		Sivopixant/1uM	0.953023
		0.35	0.669038			0.0389399	0.944016			0.958213
		0.334601	0.836022			0.15163	0.904675			0.982813
			0.614484
	Raw data file name	Drug name and dosing concentration		I	Imax	I/Imax	1-I/Imax（Inhibition rate）					Raw data file name	Dosing concentration_Drug name		I	Imax	I/Imax	1-I/Imax（Inhibition rate）				Raw data file name	Dosing concentration_Drug name	I(pA)	Imax	I/Imax	1-I/Imax（Inhibition rate）
hP2X1-WT											hP2X2-WT										h3-WT
CELL1	2025_12_31_0000.abf	1UM ATP		-209.351							CELL1	11314.abf	10UMATP		-1288.39						CELL1	2025_09_06_0010.abf	1UMATP	-776.171
		1UMSivopixant+1UMATP		-161.133	-209.351	0.769679	0.230321						10UMATP		-1955.74								1UMATP	-383.322
		1UM ATP		-105.591									1UMSivopixant+10UMATP		-2069.37	-2069.37	1	0				2025_09_06_0011.abf	1UMATP	-502.682
													10UMATP		-1753.72								1UMSivopixant+1UMATP	-26.2344	-554.058	0.0473496	0.95265
																							1UMATP	-161.242
											CELL2	11315.abf	10UMATP		-2578.48
CELL2	2_2025_11_07_000.abf	1UM ATP		-1.8									10UMATP		-1846.17						CELL2	2025_09_07_0003.abf	1UMATP	-938.258
		1UM ATP		-0.885									1UMSivopixant+10UMATP		-1360.82	-1415.96	0.96106	0.0389399					1UMATP	-541.629
		1UMSivopixant+1UMATP		-1.394									10UMATP		-985.757								1UMATP	-553.363
		1UMSivopixant+1UMATP		-1.17	-1.8	0.65	0.35																1UMSivopixant+1UMATP	-21.8651	-523.244	0.0417875	0.958213
		1UM ATP		-0.78							CELL3	11316.abf	10UMATP		-1549.36								1UMATP	-474.741
													10UMATP		-1894.45
CELL5	5_2025_11_07_000.abf	1UM ATP		-2.42									1UMSivopixant+10UMATP		-1066.2	-1256.77	0.84837	0.15163			CELL3	1637.abf	1UMATP	-2595.04
		1UM ATP		-2.63									10UMATP		-619.092								1UMATP	-1946.67
		1UMSivopixant+1UMATP		-1.75	0.665399	0.665399	0.334601																1UMSivopixant+1UMATP	-31.0515	-1806.71	0.0171868	0.982813
																							1UMATP	-1498.97
hP2X1GOF											hP2X2GOF
CELL2	2_2025_11_06_000.abf	1UM ATP		-2.3987							CELL1	11207.abf	10UMATP		-1377.64
		1UMSivopixant+1UMATP		-0.0531	-2.3987	0.022137	0.977863						10UMATP		-1730.71
		1UM ATP		-1.3593									1UMSivopixant+10UMATP		-40.5619	-1554.17	0.0260987	0.973901
													10UMATP		-2363.73
CELL3	3_2025_11_06_000.abf	1UM ATP		-1.9855							CELL2	11208.abf	10UMATP		-1013.89
		1UMSivopixant+1UMATP		-0.4327	-1.3074	0.330962	0.669038						10UMATP		-871.418
		1UM ATP		-1.3074									10UMATP		-722.282
													1UMSivopixant+10UMATP		-50.6592	-904.882	0.0559843	0.944016
													10UMATP		-1087.48
CELL4	4_2025_11_06_001.abf	1UM ATP		-0.7916							CELL3	11209.abf	10UMATP		-757.682
		0.1UMSivopixant+1UMATP		-1.5002									10UMATP		-809.719
		1UMSivopixant+1UMATP		-0.246	-1.5002	0.163978	0.836022						1UMSivopixant+10UMATP		-75.7732	-794.893	0.095325	0.904675
		1UM ATP		-0.3705									10UMATP		-817.277
CELL6	6_2025_11_06_000.abf	1UM ATP		-1.4264
		1UMSivopixant+1UMATP		-0.5499	-1.4264	0.385516	0.614484
		1UM ATP		-0.5969

## Sheet: Fig5E
	Fig5D	hP2X1-WT	hP2X1GOF		ATP/1uM	WT(hP2X3)
	Camlipixantt/0.1uM	0.0333703	0.484429		Camlipixantt/0.1uM	0.973224
		0.0392728	0.444174			0.974617
		0.158682	0.223012			0.903043
	Raw data file name	Drug name and dosing concentration	I(pA)	Imax	I/Imax	1-I/Imax（Inhibition rate）
h3-WT									Raw data file name	Drug name and dosing concentration	I(pA)	Imax	I/Imax	1-I/Imax（Inhibition rate）
	2026_01_18_0000.abf	1UMATP	-1163.35					h1-WT
		1UMATP+0.1UMCamlipixant	-31.1504	-1163.35	0.0267764	0.973224
		1UMATP	-518.884					CELL1	11748.abf	1UMATP	-1351.88
										1UMATP	-1194.32
										1UMATP+0.1UMCamlipixant	-1306.77	-1351.88	0.96663	0.0333703
										1UMATP	-1207.66
	2026_01_18_0001.abf	1UMATP	-510.881							1UMATP+1UMCamlipixant	-1185.36	-1351.88	0.876821	0.123179
		1UMATP+0.1UMCamlipixant	-12.9679	-510.881	0.0253834	0.974617				1UMATP	-1326.46
		1UMATP	-162.195
								CELL2	11749.abf	1UMATP	-816.07
	2026_01_18_0002.abf	1UMATP	-1325.19							1UMATP	-541.92
		1UMATP+0.1UMCamlipixant	-128.486	-1325.19	0.0969566	0.903043				1UMATP	-563.76
		1UMATP	-1050.9							1UMATP+0.1UMCamlipixant	-520.637	-541.92	0.960727	0.0392728
		1UMATP	-938.521							1UMATP+1UMCamlipixant	-455.189	-496.203	0.917345	0.0826553
										1UMATP	-496.203
								CELL3	11751.abf	1UMATP	-426.749
										1UMATP	-257.19
										1UMATP+0.1UMCamlipixant	-216.378	-257.19	0.841318	0.158682
										1UMATP+1UMCamlipixant	-190.665	-216.378	0.881164	0.118836
										1UMATP	-119.954
								h1-GOF
								CELL1	11622.abf	1UMATP	-1030.3
										1UMATP	-996.1
										1UMATP+10UMCamlipixant	-513.9	-996.1	0.515912	0.484088
										1UMATP	-817.9
										1UMATP+1UMCamlipixant	-408.3	-996.1	0.409899	0.590101
										1UMATP+0.1UMCamlipixant	-253.3	-491.3	0.515571	0.484429
										1UMATP	-491.3
								CELL2	11677.abf	1UMATP	-627.574
										1UMATP	-352.014
										1UMATP	-781.308
										1UMATP+0.1UMCamlipixant	-434.271	-781.308	0.555826	0.444174
										1UMATP	-1052.06
										1UMATP+1UMCamlipixant	-1155.93
										1UMATP+1UMCamlipixant	-498.112	-1102.8	0.451679	0.548321
										1UMATP	-1102.8
								CELL3	11678.abf	1UMATP	-1142.43
										1UMATP	-1100.77
										1UMATP+0.1UMCamlipixant	-887.658	-1142.43	0.776988	0.223012
										1UMATP	-973.731
										1UMATP+1UMCamlipixant	-664.465	-1142.43	0.581623	0.418377
										1UMATP	-690.408

## Sheet: Fig7B
Time (200 ps)	Distance(Å)
0	14.9798
1	18.2748
2	17.7911
3	13.3045
4	15.7674
5	12.817
6	13.1302
7	14.6441
8	15.4742
9	20.114
10	16.225
11	17.9975
12	17.3911
13	15.4277
14	17.247
15	14.1738
16	16.2685
17	15.2749
18	15.8081
19	16.9511
20	14.5276
21	18.2805
22	14.2563
23	17.009
24	11.5842
25	15.6302
26	14.836
27	17.4079
28	15.7468
29	16.4877
30	16.0107
31	17.2502
32	18.5989
33	18.8678
34	13.9759
35	14.7429
36	14.6763
37	15.8574
38	12.4508
39	16.3908
40	14.0297
41	17.4447
42	14.6141
43	14.2119
44	13.1384
45	13.8481
46	13.491
47	14.1727
48	14.4872
49	13.5556
50	14.7109
51	14.8391
52	13.5913
53	15.62
54	18.6028
55	16.4923
56	17.0915
57	18.3316
58	17.9458
59	15.2167
60	15.8518
61	16.0459
62	15.6486
63	17.0981
64	13.6305
65	13.6272
66	15.2499
67	15.5096
68	13.886
69	12.6329
70	12.0774
71	13.636
72	13.6818
73	13.0174
74	15.8251
75	14.8871
76	12.6311
77	11.9105
78	12.8444
79	14.9384
80	12.9186
81	12.0445
82	12.2373
83	14.5008
84	12.7815
85	12.6549
86	15.642
87	15.8571
88	16.1585
89	13.522
90	13.787
91	14.0261
92	14.1406
93	13.6079
94	13.0819
95	14.1253
96	15.8203
97	13.7595
98	15.9432
99	13.9857
100	14.7587
101	14.7839
102	15.6355
103	13.7534
104	13.4822
105	13.6903
106	13.9861
107	15.5297
108	12.2289
109	15.8788
110	13.5041
111	15.8813
112	15.1297
113	15.7505
114	15.4931
115	15.6674
116	16.009
117	15.6887
118	16.073
119	16.496
120	15.9412
121	16.2098
122	15.2246
123	14.7265
124	18.2597
125	16.4036
126	20.0849
127	17.684
128	17.0371
129	16.2614
130	11.1838
131	15.2685
132	14.1681
133	16.4646
134	15.446
135	11.6684
136	13.2828
137	14.4632
138	15.9506
139	14.9235
140	13.1949
141	13.2905
142	12.2734
143	11.0401
144	14.1521
145	12.9031
146	13.6027
147	16.3843
148	17.5964
149	15.5965
150	17.0747
151	16.866
152	14.5799
153	13.9821
154	14.7622
155	13.2234
156	14.1888
157	12.7802
158	13.1627
159	15.5275
160	12.9702
161	14.0601
162	12.9353
163	15.2666
164	11.6507
165	11.936
166	11.6035
167	14.6761
168	11.4557
169	9.78932
170	12.443
171	13.3931
172	12.7288
173	15.7286
174	11.5922
175	11.1128
176	11.3904
177	11.1471
178	12.6185
179	15.6232
180	14.0133
181	13.6564
182	12.475
183	15.0374
184	16.1573
185	14.4091
186	12.1258
187	12.3901
188	12.4267
189	11.8488
190	14.2452
191	14.1115
192	12.514
193	13.0732
194	13.1053
195	11.3958
196	12.9177
197	12.596
198	12.5576
199	12.7816
200	11.3113
201	10.8773
202	16.3476
203	13.2431
204	12.382
205	14.168
206	16.9957
207	14.2279
208	16.0174
209	11.3276
210	11.9995
211	11.9086
212	11.8505
213	11.5559
214	12.2788
215	13.7852
216	10.9277
217	12.0772
218	11.5982
219	12.1185
220	13.9999
221	13.0055
222	10.5645
223	10.1486
224	8.94281
225	9.31218
226	10.6382
227	10.4445
228	13.2118
229	9.18203
230	7.53377
231	9.67362
232	11.4995
233	12.1356
234	11.308
235	11.7739
236	10.5468
237	11.8385
238	10.4728
239	8.30962
240	11.4033
241	12.0177
242	12.8962
243	12.6079
244	12.2456
245	12.7113
246	14.7996
247	14.7148
248	12.0534
249	11.4282
250	12.024
251	12.8749
252	13.1995
253	15.084
254	13.853
255	13.0885
256	11.5603
257	12.247
258	9.8941
259	11.6077
260	10.7498
261	9.18127
262	10.7904
263	11.4517
264	11.9248
265	12.4769
266	11.8491
267	10.1294
268	12.3312
269	14.6568
270	13.0345
271	11.3685
272	10.6311
273	11.8975
274	12.1175
275	9.97191
276	11.3668
277	9.79469
278	9.70881
279	12.1765
280	12.0429
281	11.6318
282	8.13177
283	8.11202
284	7.94921
285	10.9385
286	11.6835
287	10.2426
288	8.65311
289	7.51646
290	7.92644
291	8.4291
292	13.1119
293	11.3453
294	11.5488
295	11.7505
296	11.9621
297	11.1475
298	12.4207
299	10.7113
300	10.595
301	14.6937
302	10.269
303	10.3316
304	9.4041
305	11.2701
306	9.13304
307	10.705
308	10.6731
309	8.87927
310	10.4467
311	10.6258
312	11.8761
313	13.4484
314	11.068
315	12.3979
316	10.9792
317	11.4095
318	10.219
319	10.7387
320	10.155
321	13.1209
322	11.764
323	10.9087
324	11.9467
325	9.29486
326	9.4742
327	12.1391
328	12.2853
329	11.5004
330	11.4567
331	11.3554
332	10.9682
333	7.91551
334	11.9171
335	10.3722
336	11.7356
337	11.8894
338	12.2405
339	9.78811
340	9.90488
341	11.2669
342	11.8227
343	13.51
344	11.022
345	12.0938
346	10.1846
347	9.95631
348	8.82506
349	9.9385
350	10.6114
351	13.0404
352	12.1131
353	9.64836
354	11.6428
355	11.8573
356	7.13518
357	8.36494
358	7.46194
359	8.63595
360	11.1213
361	8.28907
362	7.58241
363	7.67606
364	7.00413
365	5.41222
366	5.8579
367	8.24137
368	5.63234
369	6.51036
370	6.35038
371	6.30868
372	5.70842
373	6.66149
374	5.75236
375	5.43801
376	5.18466
377	7.14241
378	10.0837
379	10.5525
380	10.4839
381	10.6307
382	10.8737
383	10.3027
384	10.7569
385	7.84651
386	9.05942
387	7.52819
388	8.32056
389	10.8874
390	9.80168
391	13.0367
392	10.5839
393	11.966
394	13.4876
395	10.6571
396	11.3188
397	12.6261
398	10.6738
399	12.2515
400	11.7437
401	10.841
402	11.1571
403	11.0314
404	11.6551
405	11.9651
406	11.6706
407	12.0291
408	11.9132
409	13.3802
410	11.9563
411	11.6107
412	12.7206
413	12.2741
414	12.718
415	12.4125
416	10.6656
417	12.4185
418	11.8362
419	13.2285
420	14.1983
421	12.7365
422	12.0252
423	15.6987
424	13.3022
425	16.038
426	16.4411
427	12.6755
428	12.7377
429	11.7826
430	11.2825
431	11.8941
432	16.8828
433	16.2133
434	16.8107
435	15.9061
436	13.9849
437	12.9461
438	13.3915
439	14.203
440	11.2375
441	15.5798
442	16.8538
443	15.7975
444	13.5246
445	12.1995
446	13.2113
447	16.3489
448	16.6255
449	12.4924
450	12.0186
451	11.8302
452	11.3892
453	11.2803
454	14.0336
455	13.1144
456	13.7359
457	15.5252
458	15.7428
459	13.1649
460	13.5797
461	13.7401
462	10.9495
463	11.6167
464	12.5593
465	14.1233
466	14.7178
467	13.7661
468	15.282
469	14.9092
470	12.6613
471	13.238
472	10.6686
473	11.0637
474	12.4916
475	13.6963
476	10.6985
477	12.1143
478	13.2782
479	14.2074
480	12.399
481	13.2793
482	14.1023
483	11.5761
484	16.0262
485	13.3852
486	13.9636
487	12.4785
488	12.3388
489	11.5316
490	14.8908
491	12.8901
492	11.3065
493	13.5003
494	13.0741
495	8.81096
496	13.3588
497	12.2549
498	15.3936
499	13.1777
500	12.8559
501	14.5945
502	17.1966
503	15.832
504	15.5517
505	14.7349
506	13.1013
507	14.806
508	15.9373
509	12.6327
510	11.7116
511	12.0474
512	13.4076
513	15.2915
514	15.729
515	15.1325
516	12.0591
517	11.4497
518	12.3873
519	9.84718
520	11.7578
521	12.3043
522	12.2352
523	14.6226
524	12.1217
525	10.3488
526	9.68555
527	10.2161
528	12.4134
529	10.5554
530	10.602
531	11.644
532	9.95162
533	10.2659
534	11.1035
535	14.5618
536	12.161
537	12.4863
538	12.304
539	12.6903
540	11.9139
541	13.4648
542	13.5208
543	13.9297
544	14.2739
545	15.2772
546	13.331
547	14.0984
548	14.222
549	12.5447
550	11.7156
551	10.9741
552	12.2642
553	12.579
554	9.9324
555	12.7113
556	12.7385
557	15.1106
558	13.8765
559	15.9947
560	12.4072
561	13.4137
562	16.7404
563	17.6147
564	16.3051
565	17.7535
566	17.0841
567	15.6464
568	17.2576
569	16.8091
570	13.2149
571	11.8938
572	11.1705
573	10.9252
574	11.888
575	13.3845
576	15.07
577	12.9475
578	14.7251
579	13.9014
580	15.1762
581	16.1437
582	13.8424
583	13.3844
584	15.187
585	14.5353
586	16.2246
587	15.6566
588	16.0444
589	14.7312
590	13.51
591	12.663
592	14.55
593	13.9096
594	13.9208
595	14.9618
596	15.8491
597	13.6029
598	14.9115
599	16.2081
600	14.4687
601	14.6728
602	13.8914
603	15.6546
604	14.021
605	14.4985
606	15.462
607	13.7297
608	11.9168
609	12.7294
610	12.7556
611	12.608
612	13.707
613	12.3733
614	13.1859
615	12.5415
616	11.2059
617	12.6389
618	12.3483
619	14.1361
620	12.2706
621	12.878
622	13.0374
623	12.828
624	11.798
625	12.598
626	11.6853
627	11.9229
628	10.8317
629	10.1965
630	12.4533
631	14.4472
632	14.867
633	13.6899
634	12.9286
635	13.3853
636	12.3862
637	15.1043
638	11.9024
639	11.9798
640	14.9072
641	14.0328
642	12.8334
643	10.4386
644	12.0005
645	11.3041
646	14.7127
647	11.5961
648	14.0142
649	11.3031
650	13.7096
651	12.2734
652	12.4802
653	14.8004
654	15.2753
655	14.8559
656	12.6399
657	13.9306
658	13.9647
659	14.0664
660	13.6998
661	11.8566
662	14.299
663	14.0286
664	14.1274
665	16.1683
666	13.6149
667	12.9278
668	11.2092
669	15.0189
670	13.3363
671	11.964
672	12.9006
673	12.1542
674	9.82008
675	14.7824
676	14.9507
677	14.8819
678	12.759
679	12.0277
680	13.2869
681	14.0777
682	12.8003
683	13.3209
684	13.1897
685	9.6654
686	10.9817
687	11.4555
688	11.937
689	11.2772
690	13.2294
691	11.9341
692	10.5976
693	13.6305
694	12.2744
695	11.1401
696	13.2361
697	14.9582
698	15.7789
699	15.3972
700	13.6835
701	12.2424
702	14.5885
703	15.5496
704	14.7879
705	14.0163
706	13.4762
707	14.5835
708	15.3294
709	13.5825
710	14.9093
711	11.7715
712	12.505
713	12.2194
714	12.7985
715	12.1795
716	13.7206
717	13.7908
718	14.1309
719	15.0024
720	13.6218
721	13.4646
722	14.0563
723	13.9818
724	15.3698
725	14.7379
726	12.3551
727	14.5417
728	13.3811
729	12.4373
730	12.2598
731	14.7956
732	13.9894
733	13.3113
734	11.8753
735	13.5632
736	14.2833
737	11.7841
738	15.4572
739	16.2966
740	16.2874
741	14.3131
742	12.4711
743	15.6498
744	14.1986
745	14.3979
746	15.4179
747	13.4423
748	15.4962
749	14.8554
750	15.7482
751	16.5655
752	15.4753
753	17.1188
754	14.7116
755	14.3018
756	15.202
757	12.2696
758	12.4769
759	14.6036
760	16.7757
761	15.5792
762	16.5561
763	18.7512
764	17.234
765	15.9083
766	15.7088
767	13.3236
768	17.6489
769	15.9774
770	16.6416
771	17.626
772	15.9769
773	12.2294
774	13.0991
775	12.5353
776	14.9809
777	14.0634
778	13.8354
779	14.9193
780	15.0259
781	13.4962
782	15.3137
783	16.487
784	15.6044
785	14.9014
786	12.8969
787	11.824
788	15.5902
789	16.3076
790	17.1772
791	15.2075
792	14.4672
793	14.2834
794	14.1736
795	13.41
796	14.3068
797	15.0732
798	15.0636
799	17.4583
800	16.0947
801	14.0799
802	14.6384
803	13.3669
804	12.3223
805	11.2932
806	8.03508
807	10.3653
808	12.3692
809	10.7907
810	11.2145
811	11.3431
812	11.5586
813	14.8705
814	16.095
815	14.8686
816	15.992
817	16.7069
818	14.6297
819	15.1682
820	15.0322
821	15.0244
822	15.1497
823	15.3926
824	15.9991
825	18.5478
826	17.1056
827	16.1913
828	16.7458
829	14.8549
830	18.1358
831	16.9707
832	17.7494
833	16.0261
834	12.6665
835	16.7182
836	12.1118
837	14.5826
838	15.8102
839	14.753
840	16.2508
841	16.7224
842	14.0284
843	14.5543
844	17.7957
845	15.9877
846	17.9269
847	17.9804
848	14.5898
849	16.2053
850	15.9739
851	15.9416
852	14.8645
853	17.7082
854	16.6237
855	17.3965
856	15.4507
857	14.7666
858	14.8609
859	12.3393
860	12.5521
861	14.9462
862	15.3426
863	14.2051
864	14.5032
865	15.1613
866	13.5901
867	15.652
868	13.4543
869	13.1827
870	15.575
871	15.7005
872	16.4743
873	12.0495
874	13.0374
875	15.0673
876	14.3042
877	14.876
878	14.3954
879	15.0753
880	15.1878
881	12.3201
882	15.0114
883	13.8171
884	13.9355
885	14.8738
886	16.1314
887	13.7028
888	15.3875
889	15.8991
890	15.4627
891	14.5337
892	13.7897
893	16.4327
894	19.0342
895	17.0892
896	18.4166
897	18.3822
898	17.3924
899	16.1992
900	18.7706
901	16.5897
902	17.2497
903	14.2338
904	12.3966
905	13.3149
906	10.3104
907	13.371
908	14.5409
909	15.3751
910	14.3672
911	14.1118
912	16.1205
913	16.0831
914	16.3364
915	17.6222
916	14.7101
917	14.4097
918	15.6357
919	16.0881
920	16.6627
921	16.8003
922	16.6605
923	13.6574
924	14.964
925	15.0894
926	15.727
927	16.2778
928	14.7582
929	14.7469
930	14.6456
931	16.4921
932	12.0532
933	15.4812
934	18.3488
935	15.3584
936	16.53
937	16.2203
938	17.6597
939	16.1892
940	15.4088
941	15.1655
942	15.6523
943	16.5901
944	15.5139
945	16.7504
946	15.2715
947	16.6788
948	16.2139
949	15.0373
950	16.0235
951	15.4721
952	15.9766
953	14.0201
954	14.1446
955	16.1244
956	12.9628
957	14.2809
958	16.6053
959	14.197
960	15.0226
961	15.3795
962	13.5658
963	13.6627
964	16.8663
965	18.6111
966	15.792
967	12.2785
968	12.0346
969	13.8812
970	14.4036
971	15.8659
972	14.5388
973	16.1125
974	14.9571
975	14.4097
976	16.9636
977	17.4189
978	17.4726
979	14.4667
980	13.7487
981	17.3457
982	16.9198
983	15.5921
984	15.4433
985	15.7973
986	16.3479
987	17.3249
988	16.4324
989	15.7284
990	12.0252
991	14.2022
992	12.915
993	14.8371
994	14.6573
995	11.5028
996	15.4337
997	13.1125
998	14.5199
999	14.3598
1000	14.5685
1001	15.5759
1002	14.6125
1003	17.4088
1004	15.4521
1005	16.8556
1006	14.173
1007	16.4796
1008	16.0335
1009	13.3126
1010	14.7112
1011	14.0751
1012	16.3328
1013	15.3128
1014	15.4103
1015	17.8623
1016	17.2889
1017	14.9459
1018	16.4765
1019	17.1669
1020	17.3532
1021	15.7053
1022	14.5929
1023	16.3951
1024	15.7006
1025	14.3268
1026	15.6439
1027	16.0511
1028	13.7296
1029	15.839
1030	14.8284
1031	14.6623
1032	16.1941
1033	15.9299
1034	14.3112
1035	14.044
1036	16.5352
1037	15.1461
1038	13.4537
1039	16.5882
1040	13.2079
1041	15.9975
1042	15.4961
1043	14.3227
1044	12.5064
1045	13.5829
1046	13.2548
1047	13.1129
1048	14.05
1049	14.1034
1050	13.6915
1051	11.1686
1052	9.15229
1053	11.7794
1054	13.1814
1055	14.1854
1056	11.3804
1057	12.5137
1058	9.6408
1059	12.3646
1060	14.5076
1061	14.3243
1062	15.4127
1063	13.7807
1064	12.1447
1065	14.6987
1066	13.5184
1067	13.0444
1068	14.6084
1069	17.1533
1070	13.0119
1071	15.2562
1072	16.3603
1073	16.2161
1074	14.9409
1075	14.3939
1076	15.7723
1077	15.2447
1078	14.4055
1079	12.2256
1080	12.1
1081	14.7285
1082	15.1766
1083	16.053
1084	16.765
1085	18.4594
1086	17.8422
1087	15.7006
1088	17.0763
1089	18.1223
1090	15.3616
1091	15.9496
1092	13.8967
1093	17.599
1094	18.4072
1095	19.2032
1096	18.0993
1097	17.8693
1098	17.7492
1099	16.9073
1100	16.4301
1101	15.4857
1102	17.3156
1103	15.027
1104	16.4954
1105	15.742
1106	16.3317
1107	14.0802
1108	14.578
1109	13.075
1110	12.3773
1111	16.6447
1112	14.7911
1113	14.4735
1114	13.9805
1115	16.3951
1116	16.3535
1117	17.6582
1118	17.8285
1119	17.0468
1120	18.6137
1121	17.3964
1122	16.6047
1123	18.5371
1124	18.145
1125	17.3672
1126	15.7518
1127	17.646
1128	18.5008
1129	16.6462
1130	16.97
1131	16.2191
1132	17.0456
1133	17.6268
1134	17.4646
1135	17.142
1136	14.5466
1137	14.7574
1138	16.8175
1139	14.5015
1140	14.2368
1141	16.0523
1142	13.0535
1143	13.8714
1144	13.103
1145	13.7462
1146	14.8047
1147	15.3756
1148	16.1772
1149	12.8997
1150	14.5976
1151	15.457
1152	16.5987
1153	15.0682
1154	16.0074
1155	13.4338
1156	16.1563
1157	16.5836
1158	18.1999
1159	18.7405
1160	17.561
1161	14.7144
1162	16.3496
1163	16.0658
1164	16.2672
1165	17.7504
1166	17.9735
1167	17.6083
1168	14.8951
1169	16.1264
1170	15.9503
1171	18.41
1172	15.0382
1173	14.1404
1174	12.5032
1175	14.3882
1176	13.9078
1177	16.1937
1178	13.3056
1179	13.6238
1180	15.7665
1181	15.1129
1182	14.1128
1183	13.4362
1184	12.6248
1185	11.6138
1186	11.9703
1187	12.6184
1188	14.45
1189	15.5688
1190	14.0038
1191	13.4467
1192	12.9227
1193	13.4855
1194	11.8469
1195	12.2156
1196	13.4977
1197	13.0067
1198	13.6477
1199	13.0508
1200	11.6924
1201	10.7157
1202	13.0677
1203	11.891
1204	11.7324
1205	14.3314
1206	13.1058
1207	12.3865
1208	12.7736
1209	13.2104
1210	15.3845
1211	10.8207
1212	14.4974
1213	13.3466
1214	15.1748
1215	13.7599
1216	15.3567
1217	13.9333
1218	10.9946
1219	13.5649
1220	9.47765
1221	11.3478
1222	11.4414
1223	13.5173
1224	10.7759
1225	12.0388
1226	13.554
1227	11.9178
1228	13.5226
1229	12.4992
1230	11.7014
1231	11.7353
1232	11.64
1233	13.069
1234	13.8205
1235	11.6732
1236	12.639
1237	13.7991
1238	12.5571
1239	12.8757
1240	13.579
1241	13.502
1242	13.2055
1243	13.1772
1244	12.3734
1245	13.7791
1246	15.1443
1247	13.551
1248	10.8979
1249	14.2015
1250	11.5097
1251	12.1704
1252	13.0394
1253	14.576
1254	13.4555
1255	11.8038
1256	14.1078
1257	13.733
1258	14.3472
1259	14.0154
1260	12.6398
1261	12.0765
1262	11.2601
1263	11.2827
1264	13.6644
1265	12.419
1266	13.0726
1267	11.1539
1268	12.1051
1269	13.751
1270	11.5488
1271	12.8336
1272	15.8918
1273	14.0795
1274	15.6735
1275	14.4452
1276	14.7423
1277	12.5825
1278	14.1972
1279	12.4861
1280	11.7415
1281	11.6573
1282	13.1619
1283	13.3578
1284	12.7557
1285	10.8686
1286	13.9598
1287	12.7175
1288	14.4235
1289	12.6639
1290	14.5629
1291	14.7503
1292	14.339
1293	14.1205
1294	13.115
1295	14.6993
1296	14.2109
1297	13.5401
1298	14.581
1299	16.4772
1300	14.0611
1301	15.8143
1302	13.9713
1303	16.6148
1304	15.7157
1305	16.7494
1306	17.6246
1307	16.8444
1308	14.0144
1309	15.3183
1310	16.2189
1311	15.6918
1312	15.5151
1313	14.6999
1314	13.5642
1315	15.4262
1316	12.9639
1317	14.6521
1318	12.1875
1319	12.1595
1320	13.7252
1321	16.2607
1322	14.98
1323	12.6078
1324	13.4635
1325	13.7707
1326	15.9019
1327	14.5778
1328	12.5207
1329	12.9419
1330	15.4726
1331	14.9028
1332	14.0257
1333	14.2991
1334	14.5831
1335	15.2274
1336	13.64
1337	14.8119
1338	15.6252
1339	17.2104
1340	16.0888
1341	16.2954
1342	15.9403
1343	14.8463
1344	15.357
1345	15.6614
1346	12.8831
1347	13.779
1348	13.3686
1349	12.107
1350	15.9797
1351	14.6789
1352	14.0039
1353	16.1206
1354	14.875
1355	14.3974
1356	14.532
1357	14.3435
1358	13.0893
1359	14.7956
1360	12.2282
1361	11.6775
1362	12.3046
1363	12.3028
1364	13.3591
1365	14.5213
1366	13.4177
1367	13.0301
1368	10.8953
1369	11.3541
1370	13.1972
1371	13.3082
1372	12.942
1373	13.8547
1374	14.1906
1375	12.9074
1376	13.2471
1377	14.7127
1378	12.6377
1379	12.5935
1380	13.4829
1381	13.3715
1382	13.3644
1383	11.7339
1384	14.1244
1385	12.5166
1386	12.8655
1387	13.5626
1388	11.5758
1389	12.3425
1390	12.5883
1391	12.3244
1392	11.8087
1393	11.9571
1394	12.4888
1395	14.1163
1396	12.6875
1397	11.826
1398	12.7661
1399	11.6329
1400	11.5957
1401	11.3626
1402	9.42745
1403	10.4165
1404	11.5684
1405	11.9727
1406	11.7466
1407	10.5495
1408	9.26267
1409	10.4996
1410	11.7855
1411	10.5191
1412	12.2979
1413	11.5
1414	11.0199
1415	9.99163
1416	9.03011
1417	8.75484
1418	8.30133
1419	8.13916
1420	8.80685
1421	9.0697
1422	8.6754
1423	8.81109
1424	8.92851
1425	7.91218
1426	7.86939
1427	7.96057
1428	7.75688
1429	8.3581
1430	8.8764
1431	9.24094
1432	10.1654
1433	10.7535
1434	12.0927
1435	12.5092
1436	12.2569
1437	10.482
1438	13.8566
1439	12.6618
1440	13.2372
1441	13.1596
1442	12.543
1443	13.4687
1444	13.8248
1445	12.3835
1446	13.7472
1447	12.4045
1448	14.4541
1449	11.9008
1450	11.6542
1451	12.5124
1452	13.5013
1453	12.8426
1454	12.6891
1455	13.0099
1456	13.1653
1457	15.237
1458	11.2136
1459	12.7621
1460	14.2055
1461	14.9708
1462	12.7978
1463	11.8493
1464	12.9427
1465	12.3515
1466	13.1146
1467	13.3458
1468	12.438
1469	12.5015
1470	12.7945
1471	12.9205
1472	12.1611
1473	12.3664
1474	11.5233
1475	13.58
1476	12.8726
1477	14.9005
1478	13.4879
1479	12.7445
1480	15.3475
1481	15.4017
1482	14.4741
1483	15.1438
1484	15.5755
1485	13.8759
1486	14.4581
1487	14.5292
1488	15.0455
1489	12.8428
1490	13.8721
1491	15.743
1492	13.9056
1493	14.1339
1494	15.3473
1495	14.4206
1496	12.4125
1497	16.9132
1498	17.1109
1499	16.8923
1500	19.1046
1501	17.5348
1502	14.7209
1503	15.7575
1504	17.0397
1505	17.7821
1506	16.5505
1507	18.4069
1508	16.7545
1509	14.0604
1510	16.6983
1511	15.5447
1512	17.178
1513	13.4601
1514	12.5586
1515	12.6261
1516	11.5164
1517	11.3035
1518	11.1858
1519	14.1364
1520	11.8492
1521	12.2714
1522	12.9772
1523	14.254
1524	12.4084
1525	12.5121
1526	14.0269
1527	14.6982
1528	12.094
1529	14.0686
1530	11.3062
1531	11.7727
1532	12.9569
1533	13.2015
1534	14.5798
1535	14.0593
1536	15.968
1537	10.3213
1538	13.4218
1539	11.0177
1540	11.7857
1541	10.3606
1542	13.419
1543	12.762
1544	12.6471
1545	11.5276
1546	12.9024
1547	11.5056
1548	11.5063
1549	13.603
1550	13.2402
1551	12.4357
1552	11.9379
1553	12.4048
1554	14.0496
1555	13.6094
1556	13.582
1557	15.1054
1558	13.3417
1559	15.1304
1560	15.4511
1561	14.0464
1562	12.5979
1563	14.9471
1564	15.014
1565	15.0244
1566	13.6664
1567	13.6992
1568	17.0828
1569	13.637
1570	12.1976
1571	14.378
1572	13.0194
1573	15.6321
1574	16.4898
1575	15.6674
1576	16.204
1577	12.5117
1578	16.227
1579	14.6453
1580	13.7688
1581	13.3521
1582	16.3894
1583	15.7925
1584	15.7927
1585	14.7801
1586	12.2266
1587	15.8741
1588	12.7343
1589	12.6966
1590	13.5953
1591	14.2835
1592	13.8626
1593	14.5269
1594	14.7429
1595	15.4787
1596	16.0544
1597	14.214
1598	14.8437
1599	13.8321
1600	15.37
1601	13.7408
1602	14.1399
1603	14.442
1604	14.6148
1605	15.1447
1606	14.2011
1607	15.5947
1608	13.2963
1609	14.4726
1610	14.1374
1611	13.4203
1612	13.1925
1613	14.2811
1614	12.2076
1615	15.2344
1616	16.028
1617	16.0963
1618	16.4835
1619	13.8427
1620	16.0373
1621	14.938
1622	16.2448
1623	16.1765
1624	14.8208
1625	14.0972
1626	14.6268
1627	15.8265
1628	15.0723
1629	14.7134
1630	16.7265
1631	15.2205
1632	16.5104
1633	15.93
1634	14.4
1635	16.491
1636	17.2322
1637	17.7326
1638	15.4206
1639	14.7148
1640	16.2641
1641	17.6001
1642	14.9946
1643	14.8741
1644	17.0798
1645	15.878
1646	13.1288
1647	14.0465
1648	14.0703
1649	14.0825
1650	15.4115
1651	14.1507
1652	16.3233
1653	15.9935
1654	14.0413
1655	15.3858
1656	16.6378
1657	14.4088
1658	15.007
1659	16.433
1660	17.0908
1661	16.0856
1662	14.4091
1663	14.7251
1664	14.3437
1665	13.5315
1666	13.2242
1667	14.4271
1668	14.6453
1669	15.2834
1670	12.9789
1671	15.7616
1672	13.3851
1673	13.5022
1674	14.0138
1675	12.2418
1676	13.0446
1677	15.8814
1678	17.1866
1679	12.2905
1680	13.0255
1681	14.1101
1682	11.9661
1683	10.5964
1684	12.6781
1685	11.1865
1686	15.8505
1687	10.5877
1688	12.9708
1689	13.4708
1690	14.2939
1691	15.0896
1692	16.229
1693	15.2875
1694	14.2964
1695	16.2759
1696	16.3959
1697	14.4518
1698	16.712
1699	14.5121
1700	15.3715
1701	14.1721
1702	14.0976
1703	16.3193
1704	16.9538
1705	15.1642
1706	16.3292
1707	16.3742
1708	16.4947
1709	15.6318
1710	17.6204
1711	13.1469
1712	13.3224
1713	14.5226
1714	15.3957
1715	14.9575
1716	14.5427
1717	15.4701
1718	15.8472
1719	15.996
1720	15.6867
1721	16.5657
1722	15.666
1723	17.2667
1724	15.2923
1725	16.7401
1726	17.3623
1727	17.7053
1728	17.1951
1729	15.9689
1730	16.6642
1731	15.5806
1732	16.1449
1733	17.8618
1734	16.6274
1735	16.9539
1736	15.7661
1737	15.979
1738	17.2521
1739	16.237
1740	13.5028
1741	16.6708
1742	17.0642
1743	16.7684
1744	15.4754
1745	17.3425
1746	17.1338
1747	14.1057
1748	15.3113
1749	12.8916
1750	15.5165
1751	15.1736
1752	14.7362
1753	15.7904
1754	14.8462
1755	13.9393
1756	14.9648
1757	15.1856
1758	16.6354
1759	18.0953
1760	15.5162
1761	14.8121
1762	15.0547
1763	14.9733
1764	13.6742
1765	14.0876
1766	14.4646
1767	13.4356
1768	14.9862
1769	14.0398
1770	13.1982
1771	16.6709
1772	15.7044
1773	16.8273
1774	14.8324
1775	14.6005
1776	16.4384
1777	14.2727
1778	13.391
1779	14.2456
1780	15.6926
1781	15.6501
1782	16.8419
1783	16.4046
1784	16.0394
1785	14.8489
1786	12.5469
1787	13.6452
1788	13.5521
1789	15.9675
1790	16.4738
1791	14.1323
1792	17.2916
1793	14.447
1794	12.5941
1795	12.2848
1796	14.8301
1797	13.9437
1798	14.4214
1799	11.309
1800	11.6165
1801	12.0568
1802	12.9331
1803	12.6984
1804	11.6179
1805	11.7574
1806	13.8796
1807	14.7189
1808	14.237
1809	14.392
1810	13.9599
1811	14.886
1812	15.9046
1813	17.3395
1814	15.9783
1815	16.4476
1816	18.1388
1817	17.31
1818	16.1117
1819	13.6266
1820	13.1584
1821	13.7131
1822	13.5662
1823	14.251
1824	12.4039
1825	13.8772
1826	15.2457
1827	12.5252
1828	15.7565
1829	15.6656
1830	15.8302
1831	14.446
1832	14.2309
1833	16.5061
1834	15.5107
1835	16.0437
1836	13.1045
1837	16.2144
1838	14.5336
1839	17.1595
1840	14.9943
1841	15.5322
1842	15.4884
1843	15.524
1844	14.571
1845	16.9269
1846	15.3869
1847	15.9748
1848	13.8018
1849	15.5245
1850	16.2209
1851	16.1279
1852	14.7094
1853	15.3561
1854	14.4189
1855	12.8918
1856	13.27
1857	13.6011
1858	14.633
1859	13.3521
1860	14.6405
1861	14.2877
1862	14.3624
1863	11.7485
1864	12.1599
1865	11.5342
1866	11.2364
1867	9.95271
1868	10.4368
1869	11.7796
1870	9.23405
1871	9.60479
1872	9.31693
1873	8.88928
1874	9.30924
1875	8.81038
1876	8.59557
1877	8.46524
1878	9.06385
1879	8.72143
1880	8.39983
1881	7.34502
1882	7.62782
1883	8.21876
1884	8.41692
1885	7.36771
1886	7.29147
1887	7.82904
1888	7.10341
1889	6.41654
1890	7.58342
1891	7.70655
1892	7.51853
1893	7.38403
1894	7.33256
1895	7.30424
1896	7.7216
1897	8.74609
1898	7.40373
1899	6.72735
1900	6.74159
1901	7.76965
1902	7.5559
1903	6.94092
1904	8.35954
1905	7.53427
1906	7.31853
1907	7.31479
1908	8.24281
1909	8.71867
1910	7.49559
1911	6.835
1912	7.05702
1913	6.52983
1914	7.11377
1915	7.64729
1916	7.70954
1917	7.46701
1918	7.38658
1919	8.08408
1920	7.48475
1921	7.44104
1922	8.02782
1923	7.40569
1924	7.15483
1925	8.24734
1926	7.83409
1927	7.54786
1928	6.46572
1929	7.40287
1930	7.74774
1931	8.37524
1932	7.65353
1933	8.43946
1934	6.92648
1935	8.23348
1936	9.42452
1937	10.4517
1938	10.8334
1939	10.0749
1940	11.1123
1941	9.7832
1942	10.0194
1943	9.1938
1944	9.80636
1945	9.8877
1946	10.4
1947	10.6135
1948	9.06017
1949	9.58131
1950	9.5943
1951	8.27354
1952	8.45179
1953	8.66384
1954	8.67068
1955	7.98854
1956	9.30963
1957	10.1997
1958	9.30483
1959	11.1041
1960	9.667
1961	10.3578
1962	11.2075
1963	9.64595
1964	8.73899
1965	8.95479
1966	8.51807
1967	8.9924
1968	9.9124
1969	9.98137
1970	10.144
1971	9.1462
1972	9.14134
1973	8.3424
1974	8.98
1975	8.29038
1976	8.12097
1977	6.97094
1978	6.82623
1979	6.35214
1980	6.25355
1981	6.48063
1982	6.99789
1983	7.82219
1984	8.1096
1985	7.32822
1986	7.21216
1987	8.47141
1988	9.0188
1989	9.07759
1990	10.6578
1991	11.0548
1992	11.3402
1993	9.51802
1994	10.4349
1995	10.504
1996	10.1132
1997	10.1388
1998	9.35886
[truncated: 252 more rows]

## Sheet: Fig7C
Time (200 ps)	Distance(Å)
0	16.1614
1	13.9037
2	15.6198
3	18.1552
4	12.2554
5	15.1486
6	14.4418
7	14.8168
8	13.821
9	9.97651
10	16.8455
11	17.5051
12	13.8795
13	14.1337
14	14.1696
15	14.0147
16	16.0221
17	11.9747
18	14.8909
19	14.6189
20	19.5509
21	15.2709
22	19.1487
23	16.6074
24	14.8281
25	12.1191
26	9.9925
27	12.4076
28	12.2255
29	15.9352
30	14.1895
31	14.8125
32	12.0844
33	15.7406
34	15.6375
35	13.7099
36	13.7145
37	13.9885
38	16.1033
39	12.916
40	15.6542
41	15.5812
42	15.8491
43	15.3916
44	13.4473
45	16.2516
46	14.5463
47	15.0118
48	13.5722
49	16.7205
50	14.2458
51	14.4146
52	16.6052
53	15.8481
54	12.599
55	17.7752
56	13.5245
57	16.2811
58	14.6879
59	16.5309
60	13.4424
61	16.5278
62	16.4117
63	18.7545
64	16.038
65	14.4653
66	14.6399
67	20.3846
68	17.8777
69	18.0129
70	19.3535
71	20.9108
72	17.6628
73	20.6426
74	19.8043
75	18.0089
76	16.9235
77	15.3026
78	14.3176
79	18.3347
80	14.5341
81	15.6286
82	17.5724
83	16.4078
84	19.3145
85	17.8661
86	17.9831
87	12.8981
88	19.2319
89	15.6286
90	19.9951
91	15.5398
92	17.0759
93	19.5901
94	17.1551
95	20.765
96	15.4208
97	18.7984
98	16.7925
99	14.1451
100	11.7866
101	13.6999
102	13.0942
103	14.5776
104	12.7844
105	13.2563
106	12.8037
107	12.7694
108	13.9953
109	9.90422
110	11.4136
111	12.2361
112	15.3363
113	16.6511
114	11.7478
115	13.8883
116	13.6567
117	13.9481
118	12.9165
119	12.0371
120	12.1641
121	12.4885
122	12.3766
123	14.565
124	14.3072
125	15.6867
126	13.4748
127	14.4293
128	11.2418
129	13.8848
130	14.1146
131	13.9866
132	16.2623
133	11.1276
134	13.8705
135	16.5962
136	11.5923
137	14.3407
138	10.8388
139	11.8789
140	11.1743
141	12.0523
142	13.4814
143	11.3074
144	12.3396
145	13.4625
146	14.9559
147	13.7795
148	14.6838
149	12.6768
150	11.024
151	11.6195
152	12.3238
153	12.3607
154	12.5249
155	12.6301
156	10.4975
157	13.3455
158	12.3049
159	15.1653
160	15.0616
161	11.0223
162	12.6277
163	13.765
164	14.6054
165	15.3502
166	13.4876
167	14.551
168	10.89
169	11.7658
170	13.7256
171	11.9153
172	14.2023
173	17.0718
174	13.8237
175	18.0715
176	12.8162
177	11.9298
178	14.5013
179	14.6735
180	13.1452
181	14.9866
182	14.4994
183	12.3288
184	14.0016
185	12.9572
186	14.2411
187	12.3771
188	12.2329
189	13.5704
190	14.7431
191	14.8783
192	15.4023
193	12.2264
194	13.7867
195	11.8403
196	10.9005
197	10.5841
198	12.2268
199	14.345
200	14.0609
201	15.2895
202	14.7361
203	13.1718
204	10.5831
205	7.80915
206	11.9247
207	14.7123
208	12.2215
209	11.4357
210	11.7797
211	10.9045
212	12.5142
213	15.5172
214	10.6928
215	12.7066
216	13.8941
217	14.1101
218	15.6004
219	11.5861
220	12.3693
221	15.4296
222	14.0502
223	10.9088
224	11.6534
225	12.7489
226	10.9297
227	11.4147
228	13.1001
229	12.3331
230	11.27
231	11.4445
232	13.2198
233	17.3272
234	15.9618
235	16.4223
236	17.2712
237	15.6185
238	15.1557
239	16.3234
240	12.9084
241	19.0615
242	16.4058
243	16.4325
244	17.3991
245	19.6954
246	16.2682
247	18.6973
248	19.2501
249	18.1301
250	17.3758
251	14.3537
252	12.731
253	14.7027
254	18.3222
255	17.143
256	17.5454
257	17.1741
258	19.6559
259	15.4064
260	12.4416
261	11.6037
262	12.7437
263	17.1208
264	16.5996
265	15.5584
266	17.3136
267	17.2485
268	18.9032
269	17.5701
270	19.3646
271	16.9377
272	15.8747
273	16.6384
274	18.121
275	15.982
276	16.6242
277	18.8806
278	17.2254
279	16.8038
280	15.2312
281	14.9318
282	18.6536
283	17.1674
284	19.6361
285	17.7394
286	14.4324
287	13.9444
288	16.8804
289	18.5875
290	16.7863
291	16.3697
292	14.5025
293	15.4793
294	17.9656
295	15.9795
296	14.1102
297	12.9552
298	13.8994
299	14.864
300	13.8475
301	14.8901
302	15.3654
303	16.3198
304	15.3485
305	14.0684
306	14.2946
307	14.2387
308	17.0596
309	13.3578
310	16.6633
311	16.6152
312	14.6795
313	15.6012
314	17.269
315	18.7243
316	15.9815
317	14.7353
318	17.3306
319	14.041
320	13.5856
321	18.0005
322	15.0117
323	13.7591
324	14.1522
325	16.1909
326	17.377
327	18.3144
328	18.4219
329	17.3052
330	14.9291
331	16.6826
332	16.5048
333	16.6477
334	18.0279
335	15.6349
336	18.5284
337	15.121
338	17.0504
339	17.4587
340	16.8584
341	18.3185
342	16.3133
343	18.0245
344	14.9326
345	15.065
346	14.9843
347	14.3071
348	13.7113
349	11.1757
350	11.9714
351	8.73124
352	13.7926
353	12.6147
354	11.6352
355	12.8269
356	11.1919
357	10.2081
358	15.0584
359	16.2279
360	16.4722
361	13.2158
362	15.0276
363	15.2963
364	14.6341
365	15.0266
366	16.0648
367	15.5688
368	13.3521
369	16.796
370	15.3795
371	16.2303
372	16.4546
373	14.849
374	14.2132
375	15.8404
376	12.6078
377	13.977
378	14.1309
379	15.7757
380	13.6569
381	15.736
382	15.3217
383	13.8516
384	14.4868
385	17.6269
386	15.7766
387	13.7258
388	14.9321
389	15.3248
390	15.4711
391	13.9732
392	15.6181
393	13.2077
394	15.8755
395	16.1509
396	18.1279
397	16.0816
398	16.081
399	13.74
400	15.3729
401	15.3979
402	15.5501
403	16.6155
404	14.0883
405	14.8347
406	14.6089
407	13.5605
408	14.2607
409	17.3847
410	16.2377
411	15.3837
412	16.1708
413	17.1271
414	16.2747
415	15.7689
416	19.5695
417	17.8818
418	14.6357
419	15.9396
420	15.5943
421	12.3715
422	15.9497
423	15.4096
424	13.9064
425	16.0484
426	14.7224
427	13.6036
428	14.745
429	13.2543
430	10.9523
431	13.9244
432	11.215
433	14.7052
434	14.1722
435	13.3271
436	13.8475
437	14.902
438	12.9829
439	14.3403
440	12.8855
441	14.886
442	15.5352
443	11.7291
444	14.046
445	18.2358
446	13.7282
447	15.6297
448	13.6247
449	16.9891
450	15.8828
451	13.313
452	11.4566
453	9.87123
454	14.2939
455	10.7995
456	10.1699
457	7.2097
458	11.8483
459	8.46898
460	13.0534
461	12.2944
462	9.6064
463	10.3099
464	8.06986
465	7.18
466	6.48829
467	7.62192
468	10.2879
469	8.70324
470	11.3519
471	13.3676
472	13.0105
473	15.7077
474	14.7079
475	16.1342
476	15.7927
477	17.4992
478	13.2581
479	12.7854
480	11.9813
481	13.9661
482	11.4838
483	12.5031
484	13.0235
485	12.747
486	10.7817
487	10.4514
488	11.1971
489	14.245
490	10.3749
491	13.3351
492	10.1666
493	9.83196
494	12.5539
495	10.7986
496	9.59024
497	11.174
498	11.0966
499	11.7738
500	13.5167
501	13.1363
502	11.7979
503	15.6307
504	16.1499
505	14.2512
506	11.5798
507	12.9726
508	12.6656
509	11.5562
510	13.825
511	14.1367
512	14.9996
513	15.0568
514	15.6338
515	15.9102
516	12.8442
517	12.1884
518	14.0917
519	13.8863
520	13.3094
521	14.5091
522	16.42
523	12.4735
524	11.4403
525	12.6679
526	13.1677
527	11.2346
528	13.4931
529	13.4504
530	12.4494
531	10.9527
532	11.5828
533	11.9287
534	11.5696
535	14.6564
536	11.8923
537	13.9175
538	14.4422
539	15.3229
540	15.4636
541	13.2263
542	15.0019
543	14.1345
544	13.1266
545	12.9448
546	12.9004
547	11.8535
548	11.8576
549	11.6679
550	13.0496
551	11.418
552	8.74067
553	8.10319
554	9.96467
555	10.1332
556	10.188
557	12.754
558	14.1399
559	12.0948
560	13.0757
561	15.5274
562	15.0973
563	16.8444
564	15.2513
565	14.1189
566	13.9138
567	16.0266
568	15.5798
569	15.0539
570	14.0124
571	13.1259
572	15.3218
573	14.7524
574	14.5821
575	12.3099
576	12.9911
577	14.0096
578	16.5994
579	12.2439
580	16.2852
581	17.3453
582	15.3165
583	14.2178
584	13.648
585	13.2934
586	11.9938
587	12.92
588	11.9315
589	9.28992
590	13.7415
591	14.7957
592	11.0503
593	12.105
594	12.5325
595	14.1092
596	15.5711
597	13.17
598	14.9609
599	13.351
600	12.965
601	15.4876
602	14.5896
603	15.187
604	15.6044
605	12.5269
606	16.496
607	12.8557
608	15.108
609	12.6054
610	13.9302
611	15.3415
612	15.2392
613	14.7578
614	13.9415
615	14.7017
616	15.3322
617	16.7506
618	19.8404
619	14.7896
620	14.3409
621	14.6286
622	16.188
623	15.3741
624	15.9514
625	15.586
626	15.6585
627	12.8876
628	13.2194
629	14.97
630	14.7932
631	13.8043
632	13.9181
633	15.7661
634	15.9379
635	15.92
636	13.2017
637	14.8081
638	14.9125
639	17.0022
640	14.9799
641	14.8437
642	15.164
643	14.0908
644	14.843
645	17.2326
646	14.7062
647	13.6823
648	13.3832
649	13.7927
650	15.7411
651	15.0267
652	14.8008
653	16.141
654	14.372
655	13.8264
656	14.6579
657	13.3279
658	14.8435
659	14.94
660	16.6751
661	16.8359
662	15.421
663	14.2503
664	15.1786
665	16.1609
666	17.9917
667	18.2526
668	15.2401
669	13.644
670	16.1088
671	19.6311
672	17.224
673	16.9394
674	15.7019
675	17.3356
676	16.2343
677	16.9325
678	15.8257
679	16.5523
680	15.6317
681	16.5555
682	14.7483
683	16.2337
684	17.5245
685	15.7351
686	16.7118
687	15.2961
688	14.7799
689	12.4515
690	17.4267
691	15.3799
692	16.8707
693	15.6551
694	15.5884
695	16.5745
696	16.5324
697	16.0625
698	19.0797
699	16.7374
700	16.2538
701	15.7321
702	16.3498
703	14.5272
704	16.4395
705	16.3908
706	17.837
707	16.6391
708	14.749
709	15.8348
710	14.8715
711	16.0732
712	14.7777
713	14.8341
714	16.0412
715	15.1637
716	14.4826
717	14.1294
718	14.8423
719	14.3661
720	14.9382
721	16.4137
722	18.1834
723	17.8183
724	14.903
725	17.1359
726	13.4044
727	12.7427
728	15.4337
729	15.196
730	14.5728
731	17.004
732	17.7778
733	16.6157
734	17.2596
735	17.2141
736	16.6353
737	18.3253
738	18.5635
739	15.7681
740	18.583
741	18.1895
742	17.0413
743	18.0153
744	18.2782
745	17.4067
746	18.2443
747	18.8538
748	16.5044
749	16.8815
750	15.3363
751	13.3648
752	14.8172
753	16.2106
754	16.4752
755	13.9408
756	14.1065
757	15.7632
758	13.5248
759	18.739
760	15.5371
761	14.9558
762	14.2036
763	15.5223
764	16.3304
765	15.1489
766	15.4915
767	16.2838
768	14.9964
769	15.8804
770	16.159
771	13.5822
772	14.3904
773	15.127
774	15.6764
775	13.4963
776	14.5
777	18.8794
778	14.939
779	16.7693
780	13.6242
781	14.1928
782	14.5081
783	13.2226
784	11.8623
785	12.3631
786	13.482
787	13.7331
788	13.1749
789	12.7469
790	17.6154
791	13.0053
792	13.0739
793	11.0142
794	14.6658
795	12.6004
796	13.3468
797	16.3396
798	14.0169
799	13.0826
800	14.0571
801	15.3738
802	17.3119
803	17.2691
804	12.5311
805	15.9426
806	14.0346
807	14.6949
808	13.8871
809	12.6468
810	15.4423
811	15.186
812	16.4379
813	15.7075
814	14.5102
815	15.3819
816	14.6444
817	12.8249
818	13.8036
819	14.1258
820	13.3076
821	13.8261
822	11.4069
823	14.3908
824	14.6786
825	16.8992
826	14.7553
827	14.9186
828	14.0049
829	15.4831
830	13.2935
831	14.4174
832	13.6713
833	15.0141
834	13.3953
835	14.3221
836	15.935
837	12.6641
838	10.374
839	13.0472
840	12.8717
841	11.2857
842	12.098
843	11.6292
844	11.8201
845	12.6615
846	14.3514
847	13.428
848	12.197
849	12.4647
850	13.7798
851	14.4619
852	15.537
853	14.2741
854	14.6369
855	17.0919
856	17.2355
857	18.2588
858	18.1474
859	18.4735
860	19.0853
861	19.1998
862	17.5881
863	13.5323
864	15.6045
865	13.3789
866	13.2213
867	14.4194
868	15.7116
869	14.5214
870	10.8946
871	12.6707
872	9.45691
873	10.7575
874	11.7088
875	11.5733
876	9.3851
877	12.8527
878	10.7104
879	12.6601
880	13.1687
881	14.1334
882	12.716
883	13.541
884	13.827
885	14.0089
886	13.7952
887	12.3593
888	15.4293
889	12.3387
890	10.9783
891	14.6363
892	13.2982
893	14.8343
894	15.371
895	15.5547
896	13.2801
897	10.8584
898	16.4919
899	15.1796
900	11.9405
901	13.6958
902	12.4758
903	10.6462
904	11.8191
905	11.4245
906	9.52317
907	10.7685
908	6.90742
909	9.51653
910	11.5807
911	11.5282
912	12.5154
913	13.3313
914	11.6978
915	11.239
916	9.90123
917	6.75031
918	7.2068
919	6.37506
920	6.80723
921	7.12505
922	6.87232
923	7.03061
924	6.94101
925	6.71595
926	7.79033
927	8.12359
928	7.23045
929	7.1392
930	7.48535
931	6.80546
932	7.75036
933	7.89509
934	7.43145
935	7.64802
936	7.48534
937	8.32319
938	7.19838
939	7.80636
940	7.59602
941	8.02878
942	8.2594
943	8.20992
944	7.70738
945	7.53126
946	6.55127
947	7.88836
948	6.6937
949	8.29214
950	6.91029
951	8.00597
952	8.5013
953	10.2022
954	11.9328
955	12.8391
956	15.1383
957	15.3372
958	14.3946
959	16.681
960	14.3578
961	15.4962
962	16.6549
963	14.0708
964	13.4512
965	13.8565
966	12.7384
967	12.4365
968	13.481
969	12.8724
970	13.6629
971	11.731
972	13.0191
973	13.6724
974	14.654
975	12.5676
976	12.1095
977	11.4055
978	11.447
979	11.8133
980	14.2751
981	16.3839
982	15.4052
983	13.0555
984	14.2376
985	14.8688
986	13.8223
987	11.8795
988	16.3203
989	14.427
990	14.4438
991	14.7749
992	13.6365
993	14.5696
994	14.7369
995	15.2304
996	15.1529
997	14.2794
998	12.6172
999	13.4262
1000	12.8823
1001	14.7675
1002	11.9717
1003	16.6477
1004	13.567
1005	11.886
1006	12.9581
1007	14.2681
1008	10.2621
1009	11.4317
1010	9.99615
1011	12.774
1012	9.3154
1013	12.5458
1014	13.0399
1015	14.649
1016	13.617
1017	15.8173
1018	14.2339
1019	14.5556
1020	15.5731
1021	13.3827
1022	14.3839
1023	14.3256
1024	14.0102
1025	14.6751
1026	12.268
1027	13.27
1028	14.1602
1029	15.2985
1030	13.0213
1031	14.1046
1032	13.5938
1033	13.5443
1034	13.7637
1035	14.7363
1036	13.6158
1037	15.6587
1038	13.4439
1039	14.1217
1040	12.6623
1041	12.301
1042	13.175
1043	13.0182
1044	11.9094
1045	14.2536
1046	11.207
1047	12.8139
1048	12.5856
1049	12.3668
1050	16.3958
1051	15.8638
1052	15.596
1053	15.7868
1054	14.9358
1055	13.6294
1056	16.2561
1057	14.1143
1058	13.8953
1059	14.9447
1060	14.1031
1061	14.9666
1062	13.4489
1063	14.8469
1064	13.2233
1065	14.0867
1066	13.8625
1067	16.0202
1068	14.6586
1069	16.0764
1070	14.6156
1071	16.2264
1072	15.0469
1073	15.3216
1074	14.1811
1075	15.9958
1076	12.5611
1077	15.7549
1078	15.7273
1079	14.1278
1080	15.9333
1081	14.6848
1082	12.5299
1083	14.1619
1084	17.7349
1085	13.7706
1086	14.384
1087	13.4561
1088	14.3321
1089	16.9014
1090	18.1087
1091	16.5696
1092	17.6211
1093	18.5137
1094	16.3114
1095	16.3546
1096	13.6754
1097	17.2397
1098	14.4968
1099	14.3194
1100	13.2214
1101	14.9654
1102	14.6128
1103	12.2974
1104	13.6722
1105	14.1817
1106	12.8402
1107	15.054
1108	13.7602
1109	14.6164
1110	13.0739
1111	13.9597
1112	13.8118
1113	15.4901
1114	15.8602
1115	12.836
1116	13.463
1117	13.4785
1118	12.929
1119	14.592
1120	14.8545
1121	13.9203
1122	14.7834
1123	13.7775
1124	15.3054
1125	14.5366
1126	13.502
1127	12.6059
1128	14.7991
1129	15.0215
1130	13.8302
1131	12.6931
1132	12.4592
1133	12.9883
1134	14.8881
1135	15.5239
1136	12.7598
1137	13.0821
1138	15.2055
1139	15.7369
1140	14.0425
1141	17.1522
1142	17.8468
1143	14.7794
1144	15.2226
1145	13.8167
1146	13.0112
1147	12.8668
1148	12.0669
1149	14.3551
1150	13.4781
1151	15.2845
1152	14.4307
1153	13.9776
1154	15.3583
1155	15.8369
1156	14.1384
1157	14.9823
1158	14.7081
1159	15.7315
1160	14.8048
1161	13.9527
1162	16.903
1163	15.6959
1164	15.3729
1165	14.5812
1166	15.2096
1167	16.0324
1168	15.2094
1169	15.7437
1170	16.3235
1171	13.8406
1172	14.5734
1173	12.1386
1174	14.4322
1175	14.8724
1176	14.8236
1177	14.5174
1178	15.5422
1179	15.6332
1180	15.9526
1181	14.7209
1182	13.5286
1183	14.2516
1184	14.7767
1185	15.7758
1186	14.8235
1187	16.8299
1188	15.3951
1189	15.0177
1190	16.7078
1191	16.3209
1192	14.9282
1193	17.461
1194	14.5562
1195	15.6792
1196	14.7422
1197	16.799
1198	14.4931
1199	15.795
1200	14.2383
1201	15.3633
1202	16.9561
1203	14.8703
1204	17.8684
1205	16.0398
1206	13.9665
1207	14.5569
1208	14.6222
1209	14.8339
1210	16.0711
1211	14.4683
1212	15.4865
1213	16.6602
1214	15.7798
1215	16.2267
1216	13.1906
1217	15.3817
1218	14.4789
1219	14.5068
1220	17.0625
1221	15.7597
1222	14.9523
1223	14.4454
1224	14.2003
1225	14.2868
1226	16.1937
1227	14.8045
1228	13.8493
1229	14.3891
1230	15.5778
1231	14.0214
1232	15.1862
1233	15.252
1234	17.5933
1235	16.2268
1236	16.6524
1237	16.0205
1238	15.978
1239	18.0758
1240	15.5814
1241	18.2792
1242	13.1913
1243	14.2832
1244	16.6746
1245	15.1811
1246	14.5145
1247	11.8518
1248	14.8713
1249	15.6005
1250	15.3032
1251	14.0147
1252	14.1071
1253	13.1804
1254	14.9329
1255	17.4549
1256	14.5991
1257	13.6424
1258	10.8369
1259	9.04636
1260	12.3959
1261	15.8399
1262	11.6774
1263	15.2528
1264	13.4043
1265	14.3546
1266	12.7967
1267	13.0537
1268	12.9348
1269	15.4107
1270	13.7312
1271	16.4321
1272	14.8381
1273	15.2787
1274	12.9349
1275	13.5278
1276	15.1589
1277	16.2283
1278	13.5853
1279	15.5086
1280	14.316
1281	13.4295
1282	13.6647
1283	16.7129
1284	14.3643
1285	16.8328
1286	14.6227
1287	14.0137
1288	13.3875
1289	15.3175
1290	13.3515
1291	16.6345
1292	14.565
1293	14.3042
1294	15.1813
1295	14.636
1296	16.5007
1297	16.6589
1298	16.5381
1299	17.0809
1300	16.1687
1301	14.0603
1302	15.4403
1303	17.643
1304	16.7599
1305	14.3035
1306	16.9541
1307	15.5137
1308	14.1061
1309	15.0528
1310	12.7361
1311	16.7389
1312	16.7212
1313	16.7452
1314	15.738
1315	18.0931
1316	19.3869
1317	15.0671
1318	17.3223
1319	17.2759
1320	17.1513
1321	13.583
1322	18.1078
1323	18.0763
1324	18.0482
1325	17.9078
1326	18.8165
1327	16.4534
1328	16.8697
1329	17.5419
1330	14.6405
1331	13.9327
1332	16.2204
1333	15.5374
1334	14.1578
1335	15.555
1336	18.8134
1337	17.4112
1338	16.3795
1339	16.3405
1340	18.1622
1341	16.6305
1342	16.365
1343	17.5406
1344	15.7747
1345	17.1453
1346	18.2873
1347	14.2242
1348	18.0726
1349	16.5559
1350	17.5415
1351	14.963
1352	17.6192
1353	17.1474
1354	17.7087
1355	17.0838
1356	16.6192
1357	20.1239
1358	19.8327
1359	15.9712
1360	16.9445
1361	18.7247
1362	17.7477
1363	15.347
1364	17.0504
1365	14.08
1366	14.0369
1367	15.9263
1368	13.8882
1369	16.903
1370	14.5459
1371	16.2394
1372	15.4
1373	13.6657
1374	16.1846
1375	15.0192
1376	15.0792
1377	14.7338
1378	17.3063
1379	14.7073
1380	16.876
1381	17.7679
1382	21.2471
1383	19.6588
1384	16.9245
1385	17.0965
1386	17.343
1387	15.9005
1388	14.4239
1389	15.4696
1390	13.7235
1391	15.1761
1392	14.9613
1393	14.7538
1394	14.9401
1395	15.7491
1396	15.6484
1397	18.9349
1398	19.678
1399	19.2367
1400	17.0435
1401	19.6651
1402	18.3791
1403	18.0689
1404	17.9025
1405	16.9508
1406	17.0585
1407	17.9908
1408	15.7163
1409	15.4974
1410	12.2207
1411	17.0211
1412	16.422
1413	16.6393
1414	17.3067
1415	15.5412
1416	16.007
1417	17.0731
1418	16.5544
1419	17.8157
1420	17.4595
1421	16.9276
1422	17.1517
1423	15.7569
1424	14.7552
1425	18.34
1426	15.2061
1427	15.2576
1428	17.4932
1429	18.294
1430	16.3697
1431	16.3773
1432	17.2003
1433	17.7411
1434	18.4242
1435	14.7718
1436	14.8906
1437	16.575
1438	15.7164
1439	14.5045
1440	15.051
1441	13.4865
1442	15.0228
1443	15.8875
1444	15.2733
1445	18.5952
1446	16.5579
1447	13.9802
1448	14.1232
1449	14.7784
1450	15.5908
1451	13.7091
1452	12.9236
1453	16.8065
1454	16.1233
1455	15.5627
1456	15.2137
1457	14.5559
1458	15.6469
1459	18.4034
1460	16.7673
1461	17.1172
1462	18.036
1463	17.2568
1464	16.6929
1465	16.8527
1466	16.5794
1467	16.9505
1468	15.0684
1469	16.0968
1470	15.0055
1471	15.7614
1472	14.6987
1473	14.8007
1474	15.2988
1475	14.9296
1476	15.5357
1477	17.7391
1478	17.1766
1479	19.0244
1480	17.6694
1481	17.7146
1482	15.4276
1483	15.82
1484	17.7034
1485	14.436
1486	14.2646
1487	16.7487
1488	12.6616
1489	12.9675
1490	15.4589
1491	14.654
1492	13.4731
1493	11.7186
1494	16.5309
1495	17.629
1496	18.4556
1497	19.0706
1498	16.1767
1499	17.6407
1500	17.5479
1501	19.4215
1502	16.7915
1503	19.2725
1504	18.7978
1505	19.5765
1506	18.4747
1507	18.6046
1508	22.0056
1509	15.5987
1510	19.6285
1511	14.8124
1512	13.9629
1513	12.8982
1514	16.337
1515	15.0109
1516	15.6906
1517	17.1861
1518	14.1654
1519	14.5149
1520	15.104
1521	14.6814
1522	14.344
1523	15.8842
1524	18.2133
1525	15.2717
1526	17.6012
1527	15.1341
1528	18.1878
1529	16.1303
1530	18.862
1531	18.4755
1532	16.9615
1533	18.5456
1534	18.5026
1535	15.5057
1536	15.3128
1537	14.024
1538	16.1667
1539	18.5422
1540	16.715
1541	14.4884
1542	15.7661
1543	18.8721
1544	18.1706
1545	16.6931
1546	18.109
1547	17.4619
1548	16.3568
1549	17.2044
1550	19.1428
1551	17.0095
1552	12.5979
1553	15.0768
1554	15.129
1555	14.8941
1556	19.2145
1557	17.967
1558	16.9602
1559	17.622
1560	17.9957
1561	17.2267
1562	17.4577
1563	17.8341
1564	15.8842
1565	17.1629
1566	16.3529
1567	14.9497
1568	20.4413
1569	18.0413
1570	17.3285
1571	17.6187
1572	16.4264
1573	14.2768
1574	17.3025
1575	13.7109
1576	16.3313
1577	17.0041
1578	15.3526
1579	17.943
1580	14.9928
1581	13.1266
1582	15.4551
1583	14.5466
1584	14.8806
1585	12.2584
1586	12.0674
1587	14.9217
1588	16.582
1589	17.1304
1590	14.7769
1591	17.7169
1592	13.9658
1593	15.3008
1594	16.2239
1595	15.8175
1596	15.1611
1597	15.7899
1598	15.6723
1599	14.479
1600	14.793
1601	14.6775
1602	13.0712
1603	18.5713
1604	17.4043
1605	16.688
1606	13.6063
1607	14.1477
1608	14.4093
1609	16.7922
1610	15.3457
1611	16.5131
1612	16.964
1613	18.9917
1614	17.6139
1615	15.4519
1616	15.6445
1617	14.2293
1618	16.3354
1619	18.0179
1620	16.3513
1621	13.6638
1622	14.095
1623	12.2342
1624	13.7659
1625	15.642
1626	17.0175
1627	18.4243
1628	14.9749
1629	14.9788
1630	14.5181
1631	18.4462
1632	19.195
1633	15.3743
1634	14.3771
1635	16.4674
1636	15.6488
1637	16.67
1638	17.9196
1639	13.7884
1640	13.92
1641	15.0759
1642	15.0876
1643	14.0855
1644	16.5093
1645	18.6635
1646	16.4164
1647	17.9337
1648	17.5164
1649	18.9662
1650	14.1509
1651	15.221
1652	19.1302
1653	17.1455
1654	17.8726
1655	18.6299
1656	19.2225
1657	20.3184
1658	18.2756
1659	15.0407
1660	16.5874
1661	14.5164
1662	16.4659
1663	14.3295
1664	14.0419
1665	13.6558
1666	13.2495
1667	12.4338
1668	12.6078
1669	13.151
1670	13.2796
1671	13.4768
1672	13.6621
1673	12.3128
1674	13.8311
1675	13.1019
1676	14.3149
1677	13.6914
1678	14.4468
1679	13.5715
1680	14.1462
1681	14.8403
1682	13.9468
1683	11.2723
1684	12.2508
1685	12.8892
1686	17.5105
1687	15.7667
1688	16.2753
1689	13.0549
1690	15.4386
1691	14.3716
1692	14.1271
1693	14.2822
1694	16.4718
1695	15.1967
1696	14.5516
1697	15.2214
1698	14.7338
1699	16.0111
1700	17.1855
1701	16.7328
1702	14.3245
1703	14.6035
1704	14.1111
1705	16.6292
1706	20.1264
1707	16.0456
1708	15.5018
1709	17.7847
1710	17.3536
1711	18.4708
1712	18.6995
1713	16.9186
1714	17.9691
1715	15.6592
1716	13.6363
1717	12.3244
1718	13.8889
1719	14.645
1720	14.1539
1721	13.8641
1722	13.9231
1723	17.9078
1724	15.3549
1725	16.4222
1726	12.765
1727	13.7286
1728	16.6032
1729	17.4894
1730	16.9381
1731	15.6813
1732	18.2742
1733	14.484
1734	15.6758
1735	14.0391
1736	15.1674
1737	13.769
1738	18.1291
1739	16.1211
1740	12.7714
1741	12.8326
1742	14.6631
1743	12.0347
1744	14.8684
1745	13.9787
1746	13.3232
1747	13.728
1748	12.4499
1749	11.2024
1750	9.6529
1751	11.7658
1752	11.1041
1753	12.1375
1754	12.7207
1755	13.0788
1756	14.3587
1757	11.2011
1758	13.5017
1759	11.2093
1760	14.2022
1761	12.7417
1762	16.5265
1763	15.4245
1764	15.2249
1765	12.5597
1766	15.6278
1767	17.2804
1768	15.354
1769	15.4976
1770	14.5377
1771	15.0312
1772	13.8038
1773	14.8517
1774	15.2053
1775	15.2648
1776	19.9076
1777	18.4219
1778	17.7112
1779	18.4755
1780	19.741
1781	21.879
1782	19.4606
1783	21.9468
1784	17.833
1785	18.6889
1786	18.041
1787	15.9796
1788	15.7427
1789	14.8789
1790	14.6593
1791	15.6273
1792	17.3928
1793	12.061
1794	16.4145
1795	15.9901
1796	14.7858
1797	16.4688
1798	13.6489
1799	17.45
1800	14.905
1801	18.6874
1802	15.1235
1803	17.4486
1804	17.9567
1805	17.7332
1806	15.2003
1807	17.3352
1808	13.1102
1809	15.5993
1810	16.5998
1811	16.8771
1812	17.2203
1813	20.4402
1814	17.7465
1815	15.1153
1816	16.053
1817	16.7174
1818	17.7952
1819	15.1082
1820	17.3488
1821	14.1219
1822	14.8379
1823	17.5999
1824	16.6483
1825	19.9892
1826	19.0782
1827	15.2612
1828	16.8925
1829	17.4222
1830	15.148
1831	13.6927
1832	13.7272
1833	15.6659
1834	18.0361
1835	15.6192
1836	18.1906
1837	16.4595
1838	15.6047
1839	15.0544
1840	15.5099
1841	15.5738
1842	15.7561
1843	15.6446
1844	17.0527
1845	17.7344
1846	15.9469
1847	15.2529
1848	19.7368
1849	20.2897
1850	17.578
1851	19.9962
1852	20.9519
1853	19.4354
1854	18.0259
1855	15.204
1856	19.4893
1857	14.5039
1858	16.1478
1859	14.8477
1860	17.6543
1861	13.6585
1862	16.5276
1863	19.9545
1864	18.7926
1865	14.2023
1866	19.1006
1867	17.5067
1868	16.6287
1869	16.9218
1870	15.6482
1871	15.3257
1872	13.5088
1873	15.1632
1874	17.8566
1875	20.9327
1876	19.0203
1877	16.6365
1878	14.5584
1879	15.0724
1880	19.5283
1881	15.9391
1882	15.5306
1883	14.4944
1884	14.9449
1885	12.2045
1886	11.8326
1887	14.4406
1888	15.698
1889	14.789
1890	13.7515
1891	14.7147
1892	15.6245
1893	12.4741
1894	13.6823
1895	11.4751
1896	14.7557
1897	10.9075
1898	9.99448
1899	10.4304
1900	12.4824
1901	12.2132
1902	12.7664
1903	11.4151
1904	9.5144
1905	10.1353
1906	12.0785
1907	15.4419
1908	15.151
1909	16.2912
1910	15.2579
1911	13.8682
1912	13.2803
1913	12.0087
1914	9.775
1915	10.9748
1916	13.741
1917	11.492
1918	14.2596
1919	12.4889
1920	13.5155
1921	11.8802
1922	13.043
1923	13.9013
1924	11.5587
1925	11.6607
1926	12.9782
1927	13.1858
1928	10.7133
1929	15.3032
1930	17.8417
1931	16.9286
1932	15.3557
1933	16.4437
1934	15.9041
1935	18.0262
1936	15.9868
1937	15.8878
1938	18.0538
1939	15.8406
1940	15.4632
1941	16.6672
1942	16.3515
1943	18.3665
1944	16.329
1945	17.9686
1946	14.542
1947	14.1815
1948	13.688
1949	15.3262
1950	15.7676
1951	15.0739
1952	13.7204
1953	14.3398
1954	14.3985
1955	18.0933
1956	15.5472
1957	18.1002
1958	16.9274
1959	17.7534
1960	19.0689
1961	20.1598
1962	22.329
1963	20.8429
1964	19.0884
1965	19.7588
1966	19.4434
1967	14.2346
1968	15.9866
1969	17.5815
1970	13.5273
1971	15.9653
1972	17.8736
1973	16.1834
1974	17.3805
1975	17.3157
1976	19.1385
1977	17.4382
1978	15.1669
1979	14.5782
1980	15.3164
1981	16.7741
1982	16.195
1983	16.5564
1984	17.2002
1985	17.8474
1986	17.4991
1987	16.8873
1988	20.6997
1989	18.7569
1990	16.7906
1991	16.7153
1992	17.8006
1993	14.6931
1994	18.3247
1995	17.7265
1996	17.1138
1997	15.5229
1998	16.762
[truncated: 320 more rows]

## Sheet: Fig7D
Time (200 ps)	Distance(Å)
0	12.8206
1	15.0344
2	9.5719
3	10.1082
4	11.934
5	10.973
6	9.86424
7	9.91606
8	11.0255
9	10.7754
10	10.2727
11	10.8365
12	10.8123
13	8.38485
14	9.95815
15	10.4415
16	10.2447
17	9.59631
18	10.9961
19	10.9733
20	9.85115
21	9.41106
22	11.1833
23	10.8941
24	8.91037
25	10.0808
26	9.87792
27	9.92998
28	8.65395
29	10.7034
30	10.1076
31	10.0702
32	10.452
33	11.5682
34	10.627
35	11.1262
36	11.0253
37	10.3119
38	11.8304
39	12.3701
40	11.5191
41	10.8434
42	10.1139
43	10.048
44	9.97731
45	10.3155
46	8.29949
47	10.5116
48	10.1797
49	9.61237
50	11.0126
51	10.133
52	8.0864
53	10.0819
54	9.79419
55	11.4866
56	13.2226
57	10.7034
58	12.0227
59	11.2926
60	9.71586
61	9.02268
62	8.18515
63	9.97078
64	8.96697
65	7.8066
66	6.97434
67	6.64643
68	6.92743
69	6.66761
70	8.17256
71	9.20829
72	7.86019
73	7.45622
74	9.10536
75	7.54228
76	8.1876
77	8.35082
78	7.7669
79	7.87819
80	8.07363
81	7.53082
82	8.26079
83	7.94864
84	8.16768
85	7.81748
86	7.73894
87	8.0383
88	8.53314
89	7.47415
90	8.27201
91	7.63566
92	8.04869
93	7.53426
94	8.11521
95	7.84968
96	7.7801
97	7.52519
98	7.85128
99	8.82201
100	8.6729
101	9.24112
102	9.42662
103	8.00481
104	8.51417
105	8.36824
106	9.27757
107	9.32335
108	8.92062
109	8.17571
110	9.07772
111	8.9213
112	8.65159
113	8.65218
114	9.55128
115	8.60085
116	8.53041
117	8.67094
118	9.34877
119	7.74864
120	8.75612
121	8.95309
122	8.65644
123	9.03159
124	8.39028
125	8.53037
126	8.79578
127	8.63702
128	8.83771
129	8.91713
130	8.32626
131	9.12587
132	8.77522
133	8.6677
134	9.37566
135	8.48768
136	8.2781
137	7.98063
138	9.21687
139	9.06345
140	8.51692
141	9.11557
142	8.37479
143	8.51204
144	8.5247
145	8.80983
146	9.19492
147	9.12623
148	9.28474
149	8.87297
150	9.24425
151	9.05069
152	8.64731
153	9.82707
154	7.70769
155	9.47072
156	8.9933
157	9.53271
158	9.34001
159	8.88034
160	8.66631
161	9.06587
162	8.69548
163	8.1111
164	8.03344
165	7.50057
166	7.25691
167	8.44523
168	8.93063
169	8.66764
170	8.90055
171	8.89058
172	8.58485
173	8.72944
174	9.1604
175	9.27706
176	9.05026
177	9.04957
178	9.04247
179	8.87936
180	8.85093
181	8.73199
182	8.64061
183	8.83326
184	8.96139
185	9.03977
186	8.80967
187	8.87343
188	9.39276
189	8.06618
190	7.6952
191	7.25141
192	8.1096
193	8.14779
194	7.29976
195	7.71879
196	8.55349
197	8.3553
198	8.28911
199	7.70215
200	8.6783
201	9.13032
202	9.19893
203	10.25
204	9.99158
205	9.13461
206	9.42213
207	8.83515
208	8.83787
209	9.65742
210	9.11605
211	8.88812
212	10.0941
213	10.3394
214	9.88095
215	9.31858
216	9.9282
217	9.20774
218	9.29998
219	9.02903
220	8.91857
221	8.94293
222	8.73032
223	8.68531
224	8.04647
225	8.59335
226	8.41452
227	8.37046
228	8.38892
229	8.63847
230	8.51659
231	8.28704
232	8.61475
233	8.72807
234	8.56008
235	8.56783
236	8.6292
237	8.59804
238	8.88854
239	8.62345
240	8.44215
241	7.91306
242	8.26888
243	8.87268
244	8.7851
245	10.8638
246	9.71646
247	9.0864
248	8.38299
249	8.68944
250	9.19172
251	8.79599
252	9.08994
253	8.74798
254	8.80596
255	8.5643
256	8.76991
257	8.31597
258	8.91917
259	8.54361
260	8.90748
261	9.8843
262	8.53187
263	8.95656
264	8.93913
265	9.00615
266	9.53421
267	9.49953
268	9.99643
269	9.12376
270	8.65109
271	8.51382
272	8.56183
273	9.44919
274	8.66045
275	8.69752
276	9.21099
277	8.53513
278	8.13679
279	8.3151
280	8.44258
281	8.74339
282	8.04616
283	8.79085
284	7.91309
285	8.17527
286	10.1145
287	10.019
288	9.24371
289	9.35454
290	8.87374
291	9.21078
292	9.09012
293	8.54418
294	9.24009
295	8.65243
296	10.0834
297	8.87861
298	8.71637
299	9.09198
300	8.62111
301	9.99605
302	9.2416
303	8.93339
304	10.2393
305	10.5064
306	10.1217
307	9.42744
308	9.65649
309	9.36572
310	9.22028
311	9.98421
312	9.42989
313	8.97954
314	8.67813
315	10.2812
316	8.65938
317	9.47167
318	8.87238
319	9.07614
320	8.79575
321	8.77531
322	8.97382
323	8.92349
324	8.66529
325	8.59443
326	8.77786
327	8.7418
328	8.60006
329	8.43173
330	8.99475
331	8.70454
332	9.29647
333	8.82971
334	8.80664
335	9.0074
336	9.45239
337	8.89487
338	8.64099
339	8.94789
340	8.83487
341	8.2931
342	8.45829
343	8.85764
344	8.94065
345	8.68446
346	9.22665
347	9.17095
348	9.09026
349	8.89317
350	10.3066
351	8.64794
352	8.58644
353	8.88871
354	8.79223
355	9.13911
356	10.7107
357	9.12106
358	8.62756
359	10.069
360	9.33014
361	9.84626
362	9.49376
363	10.1484
364	10.084
365	9.15884
366	8.95022
367	8.97939
368	9.13928
369	8.92225
370	9.27574
371	10.4734
372	8.89752
373	8.63067
374	11.405
375	10.4786
376	8.8546
377	9.93385
378	9.73154
379	8.82143
380	8.57243
381	9.33267
382	8.88381
383	9.3797
384	9.11018
385	9.08055
386	8.43003
387	8.56263
388	10.218
389	9.62525
390	8.6862
391	8.78139
392	8.51676
393	8.65762
394	8.99027
395	9.11535
396	8.09329
397	8.60117
398	8.57742
399	8.81178
400	8.28344
401	8.67881
402	8.86278
403	8.91338
404	8.16681
405	8.27748
406	8.95115
407	9.85398
408	9.60258
409	8.34944
410	8.47448
411	8.46939
412	8.65072
413	8.72866
414	8.5812
415	8.59291
416	8.552
417	8.51619
418	10.3145
419	10.5771
420	8.65823
421	8.48183
422	7.95755
423	8.51094
424	8.82392
425	8.11712
426	8.64215
427	8.28323
428	8.55375
429	8.80775
430	8.47919
431	8.63559
432	7.4615
433	8.5824
434	8.57414
435	9.36574
436	8.97762
437	8.7527
438	8.66786
439	8.79686
440	8.68567
441	8.44677
442	8.6973
443	8.56153
444	8.56068
445	8.5858
446	8.93105
447	9.90668
448	9.1798
449	9.21358
450	9.16936
451	8.23803
452	10.4277
453	8.69501
454	8.32734
455	8.32516
456	8.46626
457	7.09578
458	7.28118
459	6.86592
460	7.2299
461	8.23949
462	7.93821
463	9.39095
464	8.9028
465	8.10763
466	7.77823
467	8.15142
468	8.80109
469	7.82957
470	7.76715
471	8.60464
472	7.87378
473	7.78597
474	8.12254
475	8.81879
476	8.782
477	7.0911
478	7.75129
479	8.89035
480	8.91881
481	8.14348
482	8.63885
483	8.36988
484	8.64622
485	8.15246
486	8.63613
487	8.44551
488	8.26927
489	8.4974
490	8.56012
491	8.6025
492	8.82708
493	8.89281
494	9.00176
495	8.40632
496	8.33358
497	8.47164
498	8.16137
499	8.93382
500	8.16638
501	8.41907
502	8.17405
503	7.71571
504	8.26798
505	8.67289
506	10.3652
507	8.12235
508	8.05671
509	8.53184
510	9.63484
511	8.63933
512	9.24351
513	10.1518
514	10.4352
515	8.31708
516	7.9589
517	8.34256
518	8.37235
519	8.41374
520	9.3695
521	7.88364
522	8.40934
523	7.9732
524	7.58396
525	8.53434
526	8.30961
527	7.32649
528	6.85063
529	7.31051
530	7.28606
531	6.69255
532	7.76835
533	7.86215
534	7.52777
535	6.81224
536	7.89985
537	7.24787
538	7.50295
539	6.96865
540	6.97502
541	7.50397
542	8.70414
543	8.71964
544	8.92932
545	9.63772
546	8.60814
547	9.39185
548	9.67282
549	10.5566
550	8.89023
551	8.51344
552	7.97623
553	8.97757
554	8.27932
555	9.78858
556	10.373
557	10.2372
558	9.47774
559	9.47724
560	8.36543
561	9.6616
562	10.5452
563	9.60194
564	8.7059
565	9.53994
566	8.47692
567	9.18278
568	10.3728
569	8.51254
570	8.90846
571	8.53156
572	8.49278
573	8.70449
574	8.61663
575	10.0866
576	9.57662
577	9.86053
578	9.82463
579	9.79184
580	8.76831
581	9.84723
582	10.169
583	8.5458
584	9.90307
585	9.06833
586	8.92445
587	9.03254
588	9.18535
589	10.0146
590	10.0879
591	9.04134
592	8.70614
593	8.7024
594	8.53562
595	8.90486
596	8.96608
597	8.82028
598	8.05161
599	8.65886
600	9.00704
601	8.31934
602	8.82754
603	8.33188
604	9.36898
605	8.91613
606	9.5636
607	8.28679
608	8.97934
609	8.67342
610	8.77511
611	8.57563
612	7.93762
613	8.55884
614	7.97399
615	9.21093
616	9.33936
617	9.41324
618	8.24078
619	8.73717
620	9.85003
621	8.98707
622	9.1661
623	9.1548
624	11.0101
625	10.1824
626	9.41358
627	9.94433
628	11.2607
629	10.9827
630	9.61049
631	11.4286
632	10.6729
633	11.2846
634	9.70224
635	10.0473
636	9.90241
637	9.49901
638	9.52103
639	8.68024
640	8.9754
641	9.27013
642	7.68688
643	10.0093
644	7.95855
645	9.53478
646	8.24498
647	8.09531
648	8.39449
649	8.19292
650	8.42764
651	8.65741
652	8.39338
653	8.08115
654	8.38214
655	8.29417
656	8.25442
657	8.13198
658	8.42757
659	7.89015
660	8.61387
661	7.99288
662	8.76756
663	8.98079
664	10.1174
665	8.20965
666	8.41443
667	8.77762
668	9.22969
669	7.46708
670	8.85774
671	8.71243
672	8.39729
673	9.14852
674	9.16368
675	8.7367
676	8.93589
677	8.74513
678	8.88456
679	9.09122
680	8.93323
681	8.0912
682	8.65337
683	8.6231
684	8.56237
685	9.16114
686	9.25213
687	8.87282
688	8.06471
689	8.22971
690	9.64778
691	8.75135
692	7.60405
693	9.34816
694	7.65609
695	8.61834
696	8.34342
697	8.29553
698	8.91271
699	8.44108
700	9.167
701	8.56822
702	7.6387
703	8.30302
704	9.11623
705	8.22033
706	8.52589
707	8.483
708	9.05657
709	8.41974
710	8.72217
711	8.67565
712	8.66882
713	8.19517
714	8.76901
715	8.7017
716	10.3848
717	9.16755
718	8.77909
719	8.3885
720	10.0278
721	10.2497
722	10.388
723	9.38526
724	9.7279
725	8.63287
726	9.35739
727	9.42808
728	10.0484
729	8.48423
730	8.88347
731	9.9106
732	8.77554
733	9.80905
734	8.3987
735	9.18399
736	8.54157
737	8.74304
738	8.19904
739	7.93965
740	8.58431
741	8.2282
742	8.82569
743	8.31964
744	9.11436
745	8.54345
746	9.13361
747	9.08391
748	9.15903
749	10.2149
750	11.5237
751	8.82022
752	8.38967
753	8.67703
754	9.82637
755	8.35772
756	8.17306
757	9.87128
758	9.48998
759	8.54584
760	8.87132
761	9.21903
762	8.25318
763	8.91377
764	8.27607
765	8.37697
766	8.67517
767	8.56069
768	8.90034
769	8.72016
770	9.76414
771	8.20396
772	8.49947
773	8.73383
774	9.13505
775	8.92697
776	8.54814
777	8.70733
778	8.67169
779	8.6415
780	8.9319
781	8.69343
782	8.8626
783	8.61305
784	8.30708
785	8.74162
786	8.22752
787	8.22255
788	8.75093
789	8.12671
790	8.35913
791	8.16681
792	8.35708
793	8.70643
794	8.44587
795	8.92492
796	8.50122
797	8.49438
798	8.77992
799	8.3309
800	8.86521
801	9.15328
802	8.61331
803	8.75794
804	8.61633
805	8.70814
806	8.17526
807	8.87382
808	8.52728
809	8.90038
810	8.68354
811	8.06464
812	8.72217
813	9.0763
814	9.69487
815	8.86513
816	8.44921
817	9.00573
818	9.85898
819	8.49867
820	8.11387
821	8.7575
822	9.42777
823	9.07009
824	8.54067
825	8.8976
826	9.51809
827	8.59711
828	9.0615
829	10.2306
830	9.85527
831	10.342
832	8.82757
833	10.1761
834	10.5917
835	9.93921
836	10.2586
837	9.73241
838	9.50005
839	11.178
840	10.097
841	9.61107
842	9.34428
843	10.2213
844	10.2814
845	9.82757
846	9.5932
847	9.70651
848	10.1756
849	9.90856
850	10.3021
851	10.5072
852	10.3491
853	9.99968
854	10.4306
855	9.94168
856	10.4009
857	8.82926
858	9.79581
859	10.2084
860	10.4266
861	10.5215
862	10.5672
863	9.99363
864	9.96356
865	10.1989
866	9.6891
867	8.3289
868	8.88123
869	8.05513
870	8.08427
871	7.96708
872	8.30703
873	9.38437
874	8.62802
875	8.29706
876	8.21368
877	8.21137
878	8.00545
879	8.0092
880	8.31686
881	8.18766
882	8.9557
883	8.4406
884	8.34438
885	8.51951
886	7.9088
887	7.40085
888	8.23384
889	8.53414
890	8.19141
891	8.93764
892	7.98138
893	7.89201
894	8.14139
895	7.78051
896	7.5557
897	7.61062
898	7.60893
899	7.28812
900	8.26497
901	8.50654
902	8.5271
903	8.58373
904	8.86057
905	9.06646
906	8.82912
907	7.68005
908	8.65053
909	8.54547
910	8.60555
911	8.4805
912	8.68894
913	8.7775
914	8.38635
915	7.93912
916	7.74529
917	8.05873
918	8.44645
919	7.86117
920	8.30517
921	8.19211
922	9.16958
923	8.81315
924	8.0834
925	8.07967
926	8.43011
927	7.99278
928	7.74283
929	8.4603
930	8.64386
931	8.43323
932	8.43052
933	8.37887
934	8.87154
935	8.79883
936	8.66558
937	8.41244
938	8.29455
939	7.83904
940	8.73
941	8.89796
942	8.23445
943	8.69978
944	8.46998
945	9.11386
946	8.49472
947	9.13219
948	8.43753
949	8.22257
950	8.10308
951	8.8113
952	8.1812
953	8.45043
954	9.19655
955	9.58681
956	11.0757
957	10.5571
958	11.4232
959	8.95765
960	9.38406
961	9.32596
962	9.34757
963	8.5499
964	9.26519
965	9.1302
966	8.85202
967	8.93081
968	8.6587
969	9.16299
970	9.23098
971	8.61871
972	8.54376
973	9.94222
974	9.75074
975	10.011
976	8.35119
977	8.92019
978	8.9406
979	8.52806
980	8.96878
981	9.17289
982	9.16529
983	8.84746
984	9.11278
985	8.76557
986	8.51742
987	8.89671
988	9.72028
989	9.2603
990	9.23667
991	9.42188
992	9.54575
993	9.00817
994	9.38075
995	8.84555
996	10.0899
997	9.6613
998	8.23838
999	8.14243
1000	9.52007
1001	8.57577
1002	8.919
1003	8.95565
1004	9.00327
1005	8.91027
1006	8.7501
1007	8.65993
1008	8.6742
1009	9.31663
1010	10.1592
1011	8.74757
1012	9.02616
1013	8.33382
1014	8.39019
1015	9.56811
1016	8.46821
1017	8.80082
1018	8.86272
1019	8.52835
1020	8.13161
1021	8.57833
1022	10.3545
1023	8.41149
1024	10.2766
1025	10.5316
1026	9.53344
1027	9.24993
1028	9.52816
1029	9.92483
1030	8.73864
1031	9.83479
1032	9.38122
1033	9.08902
1034	9.10328
1035	8.78205
1036	8.16886
1037	8.89914
1038	10.0724
1039	8.3562
1040	8.8937
1041	8.94631
1042	9.10441
1043	8.57306
1044	8.95347
1045	9.52816
1046	8.42523
1047	8.38581
1048	9.13436
1049	8.82842
1050	8.50969
1051	9.79775
1052	8.42814
1053	8.94487
1054	9.34304
1055	9.44436
1056	8.34449
1057	8.67037
1058	9.29046
1059	8.65358
1060	8.78387
1061	8.70739
1062	9.80992
1063	9.14355
1064	8.53244
1065	9.16288
1066	9.46742
1067	9.34926
1068	9.14
1069	8.8661
1070	9.19928
1071	9.83077
1072	9.52939
1073	9.89405
1074	10.2756
1075	9.83044
1076	8.53683
1077	8.11105
1078	9.92936
1079	8.66156
1080	8.92583
1081	9.11448
1082	8.21405
1083	9.54828
1084	8.63252
1085	9.66239
1086	10.8313
1087	10.6496
1088	9.17309
1089	11.0529
1090	9.89659
1091	9.97419
1092	10.5874
1093	10.1624
1094	10.2159
1095	9.88289
1096	10.3453
1097	9.89302
1098	9.95047
1099	10.4359
1100	10.2828
1101	11.0367
1102	10.6846
1103	8.99734
1104	9.91204
1105	10.1865
1106	10.77
1107	9.42932
1108	9.59427
1109	9.96504
1110	9.63938
1111	8.98622
1112	9.20725
1113	10.2183
1114	8.91652
1115	9.21578
1116	9.78352
1117	10.3592
1118	9.52308
1119	9.97991
1120	9.30563
1121	9.02554
1122	11.4484
1123	10.3131
1124	10.7255
1125	10.589
1126	10.7802
1127	10.6479
1128	9.49888
1129	10.555
1130	10.4941
1131	10.423
1132	10.6444
1133	9.37291
1134	9.58053
1135	10.071
1136	9.95249
1137	9.26104
1138	10.0125
1139	10.7744
1140	10.0929
1141	10.2898
1142	10.191
1143	9.72503
1144	10.8644
1145	10.2651
1146	10.3725
1147	10.1364
1148	9.64261
1149	9.96914
1150	10.5304
1151	10.0958
1152	9.3962
1153	9.6892
1154	10.2067
1155	10.4633
1156	10.5502
1157	9.39636
1158	8.85191
1159	9.59031
1160	9.03563
1161	10.0721
1162	8.84803
1163	10.3613
1164	10.7417
1165	10.9707
1166	11.8233
1167	9.50216
1168	10.2671
1169	11.1939
1170	9.70923
1171	10.9745
1172	11.5571
1173	10.3233
1174	10.9722
1175	11.5677
1176	10.9378
1177	10.3781
1178	9.7874
1179	10.1236
1180	10.8409
1181	10.5627
1182	10.1056
1183	8.91971
1184	9.99236
1185	10.7315
1186	9.95532
1187	10.0172
1188	9.97945
1189	9.19225
1190	9.36334
1191	9.68705
1192	9.85098
1193	9.7131
1194	9.91552
1195	9.66731
1196	10.3461
1197	9.346
1198	10.1769
1199	10.0015
1200	9.58484
1201	9.81853
1202	9.77495
1203	9.59284
1204	9.88308
1205	9.98891
1206	9.78894
1207	9.37183
1208	9.35771
1209	9.96437
1210	10.1941
1211	9.58088
1212	9.29423
1213	9.25317
1214	9.89137
1215	9.72145
1216	10.8439
1217	9.46947
1218	9.46231
1219	9.21647
1220	8.46135
1221	9.93961
1222	9.36233
1223	9.43898
1224	9.25455
1225	10.9175
1226	9.85041
1227	10.2167
1228	10.0995
1229	10.1712
1230	9.38466
1231	9.08403
1232	9.25211
1233	10.3838
1234	9.50931
1235	9.96146
1236	10.2804
1237	11.1289
1238	10.8823
1239	9.99809
1240	10.1867
1241	10.8743
1242	11.0453
1243	12.0279
1244	11.6291
1245	11.7347
1246	11.9254
1247	13.2617
1248	12.0242
1249	11.187
1250	13.4317
1251	12.1964
1252	10.3794
1253	12.6845
1254	9.7742
1255	10.0303
1256	9.61794
1257	10.143
1258	12.0429
1259	10.9038
1260	11.4179
1261	10.1176
1262	12.0684
1263	12.0583
1264	9.26485
1265	11.217
1266	8.92942
1267	9.82273
1268	10.4484
1269	9.62971
1270	11.8864
1271	10.6395
1272	10.9026
1273	12.5486
1274	9.82748
1275	10.5399
1276	10.7069
1277	10.1396
1278	10.8005
1279	9.72402
1280	11.0611
1281	11.0619
1282	11.3122
1283	11.9024
1284	10.1892
1285	10.8696
1286	9.28744
1287	7.8828
1288	8.09803
1289	10.3234
1290	9.504
1291	9.72125
1292	9.70986
1293	10.632
1294	10.1085
1295	10.0082
1296	9.97594
1297	10.0053
1298	9.45591
1299	9.60782
1300	10.2938
1301	9.69433
1302	9.59775
1303	10.5497
1304	10.2328
1305	11.2687
1306	10.6376
1307	10.5244
1308	10.2726
1309	11.1929
1310	11.0379
1311	9.89786
1312	10.1748
1313	9.8993
1314	10.8952
1315	9.98399
1316	9.60845
1317	10.2506
1318	10.5011
1319	9.12023
1320	8.82841
1321	9.39589
1322	9.28301
1323	10.9865
1324	10.3598
1325	11.0299
1326	10.5549
1327	9.76275
1328	10.2674
1329	10.5646
1330	10.1896
1331	10.999
1332	9.94831
1333	11.7989
1334	10.9735
1335	11.9771
1336	9.8049
1337	9.36842
1338	10.3051
1339	11.3723
1340	10.3969
1341	9.30133
1342	10.2185
1343	9.25728
1344	10.3135
1345	9.99615
1346	9.91813
1347	10.2587
1348	9.62228
1349	10.8417
1350	11.1128
1351	9.96542
1352	10.9805
1353	11.571
1354	9.62361
1355	10.2396
1356	10.6969
1357	11.4024
1358	8.83683
1359	11.4389
1360	10.4838
1361	11.1466
1362	10.9524
1363	11.4848
1364	11.3501
1365	9.94545
1366	11.3502
1367	10.3222
1368	11.1251
1369	10.2249
1370	10.6745
1371	11.4234
1372	11.3165
1373	12.9179
1374	11.299
1375	10.9098
1376	11.0478
1377	11.8437
1378	12.1481
1379	10.9757
1380	11.8169
1381	10.6862
1382	9.58996
1383	9.38868
1384	10.9802
1385	11.4747
1386	9.647
1387	10.793
1388	10.0396
1389	9.68291
1390	10.0582
1391	8.96068
1392	9.80247
1393	10.6441
1394	9.3239
1395	9.17887
1396	11.5932
1397	8.87798
1398	10.0408
1399	9.33893
1400	9.86572
1401	10.3125
1402	11.659
1403	9.13732
1404	10.5689
1405	10.4613
1406	10.4856
1407	10.969
1408	11.0274
1409	11.0681
1410	9.16732
1411	8.74926
1412	9.44925
1413	9.98522
1414	11.1933
1415	10.3219
1416	11.0904
1417	10.6174
1418	10.2872
1419	9.74754
1420	10.5239
1421	10.5886
1422	11.3611
1423	10.5119
1424	9.86353
1425	11.2102
1426	10.9082
1427	10.4263
1428	9.98507
1429	10.4492
1430	9.61871
1431	11.0148
1432	10.2018
1433	10.0161
1434	9.69204
1435	9.73586
1436	10.0035
1437	8.97736
1438	9.65797
1439	9.16534
1440	9.68795
1441	10.125
1442	9.37736
1443	10.3323
1444	10.2778
1445	11.6171
1446	11.6078
1447	12.5543
1448	13.2386
1449	12.1312
1450	12.5075
1451	11.9257
1452	10.8467
1453	11.0399
1454	9.30759
1455	10.8649
1456	10.4023
1457	10.6316
1458	10.4196
1459	9.95642
1460	10.2742
1461	10.5487
1462	10.6871
1463	10.8851
1464	10.3585
1465	11.1092
1466	11.0554
1467	12.6885
1468	11.8674
1469	11.2306
1470	11.0985
1471	11.6822
1472	10.417
1473	10.1114
1474	11.0448
1475	11.3038
1476	11.6937
1477	11.0329
1478	11.1294
1479	11.1031
1480	9.55196
1481	10.0852
1482	10.3184
1483	10.7582
1484	9.85399
1485	12.1115
1486	10.2293
1487	9.73122
1488	10.7391
1489	11.0374
1490	10.3741
1491	10.801
1492	10.4196
1493	9.82784
1494	10.1021
1495	10.0235
1496	10.5043
1497	10.5709
1498	11.1766
1499	9.77987
1500	10.7549
1501	10.5202
1502	10.705
1503	10.8219
1504	12.055
1505	12.1494
1506	10.7983
1507	10.7517
1508	12.3898
1509	11.4281
1510	12.804
1511	10.1706
1512	8.77712
1513	10.6521
1514	8.93935
1515	10.8475
1516	8.6666
1517	8.63339
1518	9.70111
1519	9.5049
1520	10.8015
1521	11.1287
1522	11.1366
1523	9.74116
1524	10.6764
1525	10.5483
1526	9.65789
1527	11.1053
1528	8.98769
1529	9.32321
1530	8.69894
1531	10.593
1532	9.70373
1533	9.10358
1534	11.0527
1535	9.42663
1536	11.5822
1537	11.3591
1538	9.9013
1539	10.3881
1540	9.24954
1541	10.2346
1542	9.78493
1543	9.19866
1544	9.85921
1545	9.86456
1546	11.322
1547	9.9803
1548	9.43635
1549	9.74059
1550	10.4481
1551	10.4047
1552	10.6056
1553	10.6284
1554	10.629
1555	10.0979
1556	11.2757
1557	9.64895
1558	9.76803
1559	10.4014
1560	10.9193
1561	11.2496
1562	11.17
1563	11.9111
1564	11.7498
1565	10.7941
1566	10.2616
1567	11.3871
1568	11.6526
1569	10.5947
1570	11.1053
1571	10.5778
1572	11.2851
1573	11.1839
1574	11.0386
1575	10.6195
1576	10.7578
1577	9.99824
1578	11.4407
1579	10.8978
1580	10.689
1581	11.4517
1582	11.9053
1583	10.8208
1584	11.7961
1585	11.0631
1586	11.5087
1587	10.9855
1588	10.7088
1589	11.5941
1590	11.2948
1591	11.9479
1592	10.5747
1593	10.3659
1594	10.762
1595	10.9685
1596	11.3135
1597	11.5281
1598	11.0136
1599	12.4613
1600	11.3875
1601	10.8561
1602	10.6561
1603	11.3738
1604	10.4051
1605	9.46734
1606	9.05887
1607	10.3836
1608	11.5766
1609	11.0236
1610	11.0106
1611	10.611
1612	10.204
1613	9.243
1614	9.55189
1615	10.3014
1616	9.85982
1617	10.7043
1618	10.429
1619	9.69532
1620	10.5179
1621	9.16337
1622	10.1208
1623	9.86107
1624	10.2353
1625	9.99017
1626	10.863
1627	10.6244
1628	11.1905
1629	11.3751
1630	12.8001
1631	11.0604
1632	10.8193
1633	10.1002
1634	10.046
1635	8.81739
1636	9.18769
1637	9.03581
1638	10.8401
1639	10.0969
1640	9.78027
1641	9.32976
1642	8.77674
1643	10.5484
1644	9.99893
1645	9.78837
1646	8.82081
1647	9.4231
1648	10.6469
1649	10.3687
1650	9.72388
1651	11.1164
1652	9.6924
1653	10.7495
1654	10.5373
1655	9.50109
1656	11.1288
1657	10.2315
1658	10.0187
1659	9.22083
1660	10.6837
1661	10.7016
1662	10.2497
1663	9.65765
1664	10.103
1665	9.80879
1666	9.45331
1667	10.0426
1668	9.87421
1669	10.0759
1670	11.0399
1671	10.116
1672	9.44509
1673	9.24667
1674	9.10763
1675	10.5532
1676	11.4441
1677	10.7089
1678	9.7587
1679	10.485
1680	10.7925
1681	11.0153
1682	9.49339
1683	9.72335
1684	9.80719
1685	10.3132
1686	10.6741
1687	9.91555
1688	9.9262
1689	9.91453
1690	10.8854
1691	9.36292
1692	9.65411
1693	10.1944
1694	9.6734
1695	10.935
1696	10.3502
1697	10.2729
1698	10.034
1699	10.3593
1700	10.6383
1701	10.6348
1702	10.3108
1703	10.9163
1704	10.8847
1705	11.4969
1706	13.3741
1707	11.4391
1708	12.0211
1709	11.2438
1710	11.2195
1711	11.8807
1712	11.3814
1713	10.5326
1714	11.0382
1715	11.0692
1716	11.9791
1717	10.7203
1718	10.3475
1719	11.5678
1720	9.52675
1721	10.1111
1722	10.7856
1723	10.0747
1724	10.3084
1725	12.2807
1726	11.2472
1727	10.5149
1728	11.3657
1729	10.4054
1730	10.4793
1731	10.5138
1732	8.99272
1733	10.8678
1734	9.71369
1735	10.7035
1736	10.9211
1737	10.0367
1738	10.2004
1739	10.4843
1740	10.7843
1741	9.57737
1742	10.069
1743	9.8623
1744	10.3485
1745	10.2721
1746	10.278
1747	9.75137
1748	9.58492
1749	10.5469
1750	9.62458
1751	10.0717
1752	9.63938
1753	9.84898
1754	10.2657
1755	9.90337
1756	9.94909
1757	9.4877
1758	10.2131
1759	10.1182
1760	11.0265
1761	9.69105
1762	9.79372
1763	10.5604
1764	10.2233
1765	11.3609
1766	9.55184
1767	9.79012
1768	10.5287
1769	10.6727
1770	10.0935
1771	9.24813
1772	10.4146
1773	9.61877
1774	10.3335
1775	10.0319
1776	9.53303
1777	10.3026
1778	9.83188
1779	10.042
1780	9.15251
1781	10.9848
1782	11.5672
1783	11.6181
1784	11.6757
1785	10.7594
1786	10.4059
1787	9.71314
1788	9.77681
1789	10.2984
1790	10.3454
1791	9.77634
1792	10.465
1793	9.78663
1794	9.35159
1795	10.3576
1796	9.46412
1797	10.7396
1798	9.08938
1799	10.3506
1800	10.5287
1801	10.2391
1802	9.96127
1803	9.48469
1804	11.4717
1805	10.2907
1806	9.57821
1807	9.81212
1808	10.4298
1809	10.2515
1810	10.0335
1811	10.8052
1812	10.5409
1813	10.0767
1814	11.2265
1815	12.3116
1816	9.80071
1817	9.862
1818	9.88063
1819	11.3176
1820	9.83392
1821	11.2573
1822	9.41579
1823	9.59318
1824	9.56528
1825	10.1233
1826	10.2435
1827	10.5371
1828	9.50512
1829	10.6135
1830	9.94148
1831	9.94523
1832	10.3056
1833	9.33693
1834	10.272
1835	9.82941
1836	8.89368
1837	10.2058
1838	9.79312
1839	10.4325
1840	10.7453
1841	10.1039
1842	10.5551
1843	10.7031
1844	9.70259
1845	10.3313
1846	10.1858
1847	9.62519
1848	9.99736
1849	9.14476
1850	11.148
1851	10.0518
1852	10.795
1853	9.98392
1854	9.59411
1855	9.464
1856	9.1579
1857	9.39801
1858	10.5487
1859	10.4211
1860	10.0411
1861	10.4472
1862	10.6674
1863	11.14
1864	10.1852
1865	10.0005
1866	10.4947
1867	10.6874
1868	9.59521
1869	10.998
1870	9.89475
1871	10.6853
1872	9.52327
1873	9.65539
1874	9.49517
1875	10.9721
1876	10.2649
1877	10.3953
1878	10.4252
1879	9.22
1880	9.92782
1881	9.57708
1882	9.72379
1883	10.0693
1884	10.8822
1885	10.116
1886	10.1185
1887	9.28642
1888	9.92422
1889	8.57894
1890	9.85821
1891	9.82615
1892	8.43442
1893	10.1356
1894	12.2819
1895	10.381
1896	10.556
1897	11.3901
1898	10.3109
1899	10.4262
1900	10.7334
1901	10.9962
1902	10.1404
1903	10.6775
1904	9.27035
1905	9.25418
1906	9.9394
1907	9.74394
1908	9.71002
1909	11.8693
1910	10.4687
1911	11.8527
1912	11.048
1913	10.532
1914	10.7334
1915	11.2563
1916	9.98171
1917	10.3522
1918	10.935
1919	10.2917
1920	10.5492
1921	11.8917
1922	10.9356
1923	11.3663
1924	11.2713
1925	10.64
1926	10.9961
1927	11.3893
1928	10.1276
1929	11.2776
1930	11.1337
1931	11.3105
1932	10.4634
1933	10.7444
1934	11.1352
1935	9.90155
1936	11.6553
1937	9.87778
1938	10.9596
1939	11.0368
1940	10.1287
1941	8.95372
1942	10.8699
1943	11.2402
1944	10.5329
1945	10.6522
1946	10.6514
1947	9.05728
1948	9.65989
1949	10.4242
1950	10.5654
1951	9.95491
1952	10.3254
1953	10.1009
1954	9.35434
1955	11.8977
1956	10.2537
1957	9.05959
1958	9.28382
1959	9.55482
1960	9.85708
1961	10.2807
1962	10.6101
1963	9.83717
1964	10.317
1965	10.6633
1966	9.72086
1967	9.95084
1968	9.5324
1969	9.90096
1970	10.6432
1971	9.22008
1972	9.63448
1973	9.24851
1974	11.9393
1975	9.71636
1976	10.3931
1977	10.2162
1978	11.4692
1979	11.1545
1980	10.4071
1981	10.4266
1982	9.52663
1983	10.1018
1984	8.62179
1985	8.84787
1986	10.8218
1987	9.09571
1988	11.1258
1989	11.0904
1990	10.4462
1991	10.2062
1992	9.9214
1993	10.9938
1994	10.3643
1995	9.57199
1996	9.94975
1997	10.6219
1998	10.0582
[truncated: 284 more rows]

## Sheet: Fig7E
Time (200 ps)	Distance(Å)
0	14.4807
1	15.522
2	12.5848
3	11.2135
4	13.085
5	10.6307
6	10.8527
7	10.3914
8	11.2774
9	9.77309
10	10.7761
11	9.62014
12	9.14396
13	9.46411
14	6.1398
15	5.61564
16	6.49327
17	5.76567
18	6.50537
19	6.31806
20	6.00644
21	6.42919
22	6.41793
23	6.2427
24	6.61343
25	6.5401
26	6.90176
27	6.86623
28	6.88128
29	6.71645
30	6.80075
31	6.49676
32	6.78882
33	7.18486
34	6.95376
35	6.69591
36	6.23241
37	6.80189
38	7.1761
39	8.65799
40	9.04168
41	8.78036
42	8.74123
43	8.50819
44	9.20449
45	8.89082
46	8.42429
47	8.59652
48	6.94427
49	8.01502
50	7.46153
51	8.40313
52	9.19721
53	9.85866
54	8.70192
55	8.32234
56	8.72555
57	8.67456
58	8.74082
59	8.61129
60	8.49374
61	8.68401
62	8.84255
63	9.14013
64	8.27989
65	8.99477
66	8.8746
67	8.72184
68	8.7319
69	8.3631
70	8.97545
71	8.74854
72	8.79876
73	8.65274
74	8.99615
75	9.3585
76	8.40778
77	8.3096
78	8.61391
79	8.59764
80	8.3276
81	7.85937
82	7.81616
83	7.8842
84	8.29938
85	8.62666
86	8.66198
87	8.48524
88	7.96019
89	9.05212
90	8.56209
91	8.92452
92	8.77384
93	7.64284
94	8.24498
95	8.41304
96	8.6361
97	8.60265
98	7.80255
99	7.88524
100	8.49902
101	8.72092
102	8.496
103	8.50458
104	8.63122
105	8.75755
106	8.39651
107	8.86961
108	9.10879
109	8.27353
110	9.68644
111	9.77554
112	9.21466
113	8.58311
114	9.07766
115	8.70294
116	8.51095
117	8.65675
118	8.58513
119	10.4058
120	8.43617
121	8.05573
122	8.55756
123	8.20063
124	8.14978
125	8.2451
126	8.78952
127	8.79512
128	8.46465
129	8.75247
130	8.38399
131	8.80449
132	8.51224
133	8.40956
134	8.74275
135	8.7549
136	8.62563
137	8.83855
138	8.09021
139	8.3594
140	8.53483
141	8.42313
142	8.14324
143	8.14446
144	8.27837
145	8.79409
146	7.98262
147	8.1795
148	8.05106
149	8.62223
150	8.17685
151	8.60166
152	9.09778
153	8.42725
154	8.51434
155	8.35658
156	8.66406
157	8.71937
158	8.84636
159	8.97656
160	8.59233
161	8.39958
162	9.17457
163	8.68652
164	8.68157
165	8.47038
166	8.56201
167	8.48733
168	8.6685
169	8.9539
170	8.82566
171	9.12474
172	8.34486
173	8.61612
174	8.43256
175	8.61708
176	8.92088
177	8.79492
178	8.66501
179	8.66795
180	8.28467
181	8.62887
182	7.73362
183	8.6111
184	8.97619
185	8.49355
186	8.88154
187	8.50711
188	8.94305
189	8.51459
190	8.49543
191	8.72219
192	8.87134
193	8.46055
194	8.86438
195	8.83217
196	8.85173
197	9.12348
198	8.34418
199	8.76922
200	8.56396
201	8.79781
202	8.81008
203	8.42131
204	8.49667
205	8.59124
206	8.8512
207	8.82635
208	8.86132
209	8.8625
210	8.5781
211	8.33269
212	8.60809
213	8.67747
214	8.15265
215	8.59244
216	8.52203
217	8.87341
218	8.624
219	8.71245
220	8.82052
221	8.84821
222	8.90169
223	9.1338
224	8.45963
225	8.76518
226	8.43157
227	8.63948
228	8.35118
229	8.6259
230	8.10675
231	8.65974
232	8.70025
233	8.31225
234	8.24817
235	8.33056
236	8.83027
237	8.67361
238	9.1437
239	8.43822
240	8.2561
241	8.84382
242	8.46453
243	8.34372
244	8.22519
245	8.46438
246	8.62507
247	8.76811
248	8.46202
249	8.60843
250	8.39845
251	8.44809
252	8.67648
253	8.16343
254	8.3353
255	8.4762
256	7.81562
257	8.46421
258	8.53165
259	8.38755
260	8.42126
261	8.33436
262	8.37346
263	8.63894
264	8.37582
265	8.33423
266	8.15123
267	8.75829
268	8.73831
269	8.15711
270	7.50227
271	8.77414
272	8.62557
273	8.29325
274	8.64303
275	8.00772
276	8.1995
277	8.36488
278	9.10844
279	8.05803
280	8.60487
281	8.58428
282	9.32977
283	7.90853
284	10.0963
285	9.11587
286	8.54454
287	8.24454
288	8.21497
289	10.2661
290	8.26641
291	8.59133
292	9.01265
293	8.96083
294	8.45161
295	8.93142
296	9.33645
297	9.49813
298	9.31159
299	9.20731
300	9.52655
301	8.49103
302	8.45161
303	8.41974
304	9.11753
305	9.57603
306	9.4949
307	9.87503
308	9.70217
309	8.73907
310	8.51748
311	10.2484
312	7.92597
313	10.1109
314	9.01921
315	9.58346
316	8.77472
317	8.96636
318	8.93526
319	8.94471
320	8.23944
321	8.13675
322	9.40862
323	9.23649
324	8.64127
325	8.55264
326	9.05331
327	8.31077
328	8.95944
329	8.90203
330	8.86262
331	9.01708
332	8.41696
333	8.85278
334	8.63528
335	10.2356
336	8.84644
337	8.65024
338	8.40049
339	8.23122
340	8.58565
341	8.68718
342	8.82317
343	8.60016
344	8.63153
345	9.88899
346	9.2621
347	8.35198
348	9.37684
349	8.22921
350	9.40247
351	7.99063
352	9.05677
353	7.54652
354	9.28647
355	9.31705
356	8.40537
357	7.93977
358	7.62519
359	7.85304
360	7.68152
361	8.91257
362	8.8165
363	9.15794
364	8.60167
365	8.75873
366	8.9917
367	9.04456
368	8.9765
369	8.37069
370	8.88733
371	8.63301
372	9.29845
373	9.00285
374	8.74422
375	9.00096
376	9.48002
377	8.94304
378	9.23673
379	8.49576
380	8.50923
381	8.48597
382	8.84054
383	9.06261
384	9.8003
385	8.30355
386	8.38992
387	8.08134
388	9.90726
389	8.45876
390	8.50336
391	8.52673
392	8.66805
393	10.0736
394	9.64516
395	8.57187
396	9.21671
397	8.65512
398	8.7956
399	8.38845
400	8.4767
401	8.26075
402	8.24937
403	8.14122
404	8.87641
405	9.44506
406	9.83457
407	11.5422
408	8.6908
409	8.832
410	8.80085
411	10.0535
412	9.57269
413	9.48761
414	11.5071
415	10.5997
416	11.1823
417	11.4164
418	11.2287
419	10.681
420	10.371
421	11.5575
422	11.0393
423	10.378
424	11.9836
425	11.5416
426	11.6749
427	10.9018
428	12.2287
429	11.3493
430	12.0909
431	11.4157
432	12.586
433	13.2745
434	12.807
435	12.7701
436	13.4627
437	14.2169
438	13.0632
439	13.9079
440	13.1173
441	14.2167
442	13.8465
443	11.3498
444	9.63416
445	10.5312
446	10.891
447	9.65797
448	9.45298
449	9.721
450	10.5877
451	9.31797
452	12.5159
453	9.41878
454	9.44608
455	9.56545
456	11.3088
457	9.84794
458	10.0238
459	10.2098
460	9.88356
461	9.44378
462	10.2022
463	9.68251
464	9.6682
465	9.47014
466	9.41667
467	9.59579
468	9.06734
469	9.05116
470	9.68946
471	9.88566
472	11.0856
473	10.1837
474	10.3752
475	9.32333
476	9.67736
477	10.2768
478	9.44749
479	10.2422
480	9.53015
481	10.2604
482	9.24005
483	9.72019
484	9.53832
485	9.90973
486	10.1395
487	11.5056
488	11.3127
489	10.6886
490	9.70867
491	11.0421
492	10.5156
493	11.1517
494	10.6923
495	10.2997
496	11.028
497	11.0166
498	11.3553
499	10.487
500	11.4441
501	10.5504
502	10.2523
503	10.5003
504	9.62639
505	10.2734
506	10.5704
507	11.1711
508	11.3171
509	10.5655
510	10.2066
511	10.307
512	10.7017
513	10.069
514	11.6192
515	11.4973
516	10.9229
517	10.5896
518	11.205
519	11.6038
520	10.4614
521	11.2401
522	11.1406
523	10.9787
524	10.4941
525	11.242
526	11.0987
527	12.2926
528	10.9077
529	10.8763
530	11.5047
531	10.1323
532	10.3043
533	11.453
534	10.9912
535	10.4412
536	10.5082
537	10.7219
538	10.9908
539	10.1135
540	10.3615
541	10.7625
542	11.7993
543	13.1752
544	10.7779
545	10.654
546	11.8558
547	10.4714
548	10.4816
549	9.71239
550	10.5079
551	10.2579
552	10.8566
553	10.8463
554	10.6128
555	10.4491
556	9.96388
557	10.2094
558	10.1857
559	10.8097
560	11.164
561	12.0036
562	11.0635
563	10.0577
564	10.4136
565	10.877
566	10.1037
567	10.4935
568	9.81181
569	10.7343
570	9.8522
571	10.6392
572	10.9389
573	11.0336
574	10.1811
575	10.9455
576	10.6831
577	10.3042
578	10.4398
579	10.9378
580	9.86386
581	10.9514
582	10.5325
583	10.7477
584	11.1134
585	11.792
586	11.4813
587	10.8141
588	10.929
589	11.0985
590	12.1258
591	10.6552
592	9.81496
593	10.5096
594	10.1641
595	9.6191
596	9.61437
597	9.28294
598	9.80397
599	9.95959
600	10.0888
601	10.7846
602	8.43395
603	9.18247
604	9.73194
605	9.49294
606	9.52275
607	9.78959
608	8.32105
609	9.33997
610	9.51272
611	9.07534
612	9.38019
613	9.91281
614	9.95103
615	9.31424
616	8.57934
617	8.90802
618	8.89243
619	8.99351
620	8.68376
621	8.94032
622	9.37985
623	9.01588
624	8.39482
625	8.66692
626	8.48565
627	9.64185
628	8.70814
629	8.72096
630	8.85634
631	9.43034
632	9.3425
633	8.52673
634	8.84525
635	8.33814
636	9.05522
637	8.52431
638	8.76188
639	8.25088
640	8.64702
641	9.56137
642	8.35061
643	8.86788
644	8.50533
645	8.36364
646	8.69003
647	8.61134
648	9.32108
649	8.89225
650	9.14776
651	8.88252
652	8.46886
653	8.6487
654	8.63261
655	9.01902
656	8.70682
657	8.6307
658	9.10648
659	8.85704
660	8.99608
661	8.83611
662	8.79145
663	8.32232
664	8.70891
665	7.62264
666	8.23376
667	8.51046
668	8.4228
669	8.38917
670	8.63313
671	8.85991
672	7.81216
673	8.02162
674	7.82626
675	7.25667
676	7.46061
677	8.02031
678	7.51021
679	8.59254
680	8.83963
681	9.26122
682	8.99112
683	8.67836
684	9.3364
685	8.272
686	8.15395
687	8.68726
688	8.79063
689	8.98229
690	8.81763
691	8.71441
692	9.30174
693	8.73197
694	8.48799
695	8.8314
696	8.51629
697	8.53988
698	9.53425
699	9.75783
700	9.03849
701	8.65602
702	9.01875
703	8.18913
704	8.71064
705	9.37421
706	9.13553
707	8.51407
708	8.8885
709	8.45182
710	8.52272
711	8.44605
712	8.69919
713	8.83118
714	8.28671
715	8.29223
716	8.63119
717	8.622
718	8.8416
719	9.54887
720	9.21566
721	9.07631
722	8.45685
723	8.71247
724	8.51429
725	8.60029
726	8.45528
727	8.75446
728	8.4606
729	8.5361
730	8.56509
731	8.79753
732	8.50002
733	8.59787
734	8.95393
735	8.48921
736	8.92815
737	9.28306
738	9.46432
739	8.33356
740	8.7295
741	8.6511
742	9.28104
743	8.55811
744	8.42689
745	8.59423
746	8.388
747	8.62764
748	8.5929
749	8.67027
750	8.45739
751	8.62046
752	9.0911
753	8.92594
754	8.83289
755	8.59149
756	9.45131
757	8.50845
758	9.92997
759	8.77653
760	8.84787
761	8.95259
762	8.71211
763	8.69638
764	8.2782
765	8.79976
766	9.98397
767	9.9007
768	8.56644
769	8.74478
770	8.39917
771	8.673
772	8.78765
773	8.51859
774	8.50435
775	8.05722
776	8.41582
777	8.76107
778	8.74248
779	8.31907
780	8.90716
781	8.3775
782	9.71491
783	8.12719
784	8.47763
785	9.00687
786	9.1462
787	8.70403
788	7.9224
789	8.68164
790	8.44523
791	8.71476
792	8.20066
793	8.16314
794	8.34944
795	8.85916
796	8.46834
797	8.70047
798	9.03222
799	8.824
800	8.60332
801	8.92454
802	8.51686
803	8.22071
804	9.06573
805	8.54005
806	9.87387
807	8.45839
808	7.92487
809	8.69891
810	8.66335
811	8.90512
812	10.6626
813	8.62492
814	10.5632
815	10.0053
816	9.33783
817	9.81638
818	9.11603
819	8.54164
820	8.86444
821	8.70785
822	8.46127
823	8.40917
824	8.26824
825	8.51845
826	8.58593
827	8.49205
828	8.73869
829	9.79714
830	6.99309
831	8.77379
832	8.45031
833	8.72038
834	9.04075
835	8.47421
836	8.40243
837	8.94267
838	7.63571
839	8.02837
840	8.21121
841	7.23316
842	7.59202
843	8.4044
844	8.95469
845	7.79043
846	8.35573
847	8.50266
848	8.2387
849	8.76576
850	8.83308
851	9.05117
852	7.51334
853	7.18498
854	8.73232
855	8.825
856	8.6574
857	8.73424
858	8.34259
859	9.39617
860	8.73404
861	8.48163
862	8.432
863	8.86291
864	8.4973
865	9.54034
866	8.68501
867	8.08439
868	8.28004
869	8.36038
870	8.4063
871	7.65434
872	8.33075
873	8.33572
874	8.32217
875	8.27415
876	7.91954
877	9.9388
878	9.89998
879	10.5083
880	8.70151
881	9.23908
882	9.00909
883	8.79505
884	8.67267
885	9.26027
886	8.8263
887	9.71097
888	9.25862
889	9.43379
890	9.0553
891	9.37822
892	9.05493
893	9.56161
894	10.0511
895	9.38755
896	8.40316
897	8.76593
898	10.1624
899	8.37267
900	8.25432
901	7.88451
902	8.62027
903	8.16334
904	9.88511
905	8.82991
906	8.86172
907	8.51645
908	8.48999
909	8.39622
910	8.41801
911	8.63689
912	8.53
913	8.09518
914	8.72301
915	8.79258
916	8.53536
917	8.9581
918	9.36864
919	10.0814
920	8.77114
921	8.43916
922	8.63308
923	8.57795
924	8.81842
925	8.61484
926	9.78351
927	8.66929
928	8.27302
929	8.21968
930	9.04048
931	8.96092
932	8.89548
933	8.65421
934	8.77843
935	8.58173
936	10.0932
937	9.5488
938	8.69202
939	8.64649
940	8.7499
941	8.94474
942	9.03444
943	8.85969
944	9.2594
945	9.68349
946	9.57358
947	9.2934
948	8.556
949	7.94401
950	8.68693
951	9.72889
952	9.35386
953	9.09939
954	9.30697
955	9.1013
956	9.45465
957	9.78629
958	8.63072
959	9.00486
960	9.25874
961	9.3091
962	9.36632
963	9.06515
964	8.90658
965	9.48139
966	10.6949
967	9.55937
968	9.19763
969	9.41477
970	9.61493
971	9.60684
972	10.1798
973	8.80076
974	8.75184
975	8.76188
976	8.76371
977	9.06852
978	9.47182
979	8.55075
980	8.80091
981	8.55265
982	8.37962
983	8.69909
984	8.70494
985	10.1073
986	10.2801
987	9.34858
988	8.19225
989	8.01765
990	8.33449
991	8.57655
992	8.48431
993	8.59683
994	8.60642
995	8.3222
996	8.50892
997	8.48612
998	9.53595
999	8.33447
1000	8.72304
1001	8.57281
1002	8.58334
1003	8.07078
1004	8.62196
1005	8.7394
1006	7.67697
1007	9.00409
1008	9.12803
1009	8.14412
1010	8.85556
1011	8.55381
1012	8.66509
1013	8.19455
1014	7.92832
1015	8.5165
1016	8.37916
1017	8.09773
1018	8.9519
1019	9.00982
1020	9.21597
1021	8.3942
1022	8.44092
1023	9.30997
1024	8.46089
1025	8.94119
1026	9.15018
1027	9.52429
1028	9.87912
1029	8.29046
1030	8.82346
1031	8.55397
1032	8.96077
1033	9.4012
1034	9.13114
1035	8.71851
1036	9.80758
1037	8.83966
1038	9.92717
1039	8.72613
1040	8.9237
1041	8.30536
1042	8.454
1043	8.57528
1044	9.53194
1045	9.6273
1046	8.0638
1047	8.6476
1048	9.13155
1049	9.19714
1050	9.53156
1051	9.88557
1052	8.98408
1053	8.78085
1054	8.34709
1055	8.63996
1056	8.52191
1057	8.42702
1058	9.32341
1059	8.53428
1060	9.38764
1061	9.56368
1062	9.34401
1063	8.76439
1064	8.82316
1065	9.26319
1066	10.0293
1067	8.82635
1068	8.75654
1069	8.44101
1070	8.29604
1071	8.2846
1072	8.65608
1073	9.44025
1074	9.06845
1075	8.36278
1076	9.15351
1077	8.86506
1078	8.06573
1079	7.41462
1080	7.37658
1081	9.25557
1082	8.70341
1083	8.49907
1084	8.53558
1085	8.5953
1086	8.58114
1087	8.91711
1088	8.35424
1089	8.58508
1090	8.76724
1091	8.31511
1092	8.30291
1093	8.67397
1094	8.54308
1095	8.56876
1096	8.59447
1097	9.03727
1098	8.8138
1099	9.04857
1100	8.87039
1101	9.69491
1102	8.93088
1103	9.0758
1104	8.92034
1105	7.98582
1106	8.95923
1107	8.61524
1108	7.73691
1109	8.57206
1110	8.22389
1111	8.52758
1112	8.47931
1113	8.23759
1114	8.62595
1115	8.40954
1116	9.79482
1117	8.17647
1118	8.63123
1119	9.30495
1120	8.68352
1121	9.29593
1122	8.64108
1123	7.957
1124	7.88131
1125	8.26153
1126	8.53957
1127	8.39904
1128	8.39055
1129	8.47816
1130	8.44112
1131	8.4958
1132	8.97477
1133	8.58127
1134	9.48571
1135	9.07145
1136	8.30729
1137	8.41252
1138	8.90269
1139	8.60561
1140	8.40875
1141	9.27983
1142	8.90443
1143	8.71415
1144	9.39635
1145	8.88681
1146	8.91471
1147	10.296
1148	8.56003
1149	9.24036
1150	8.83498
1151	8.57825
1152	9.17089
1153	9.24658
1154	8.89487
1155	9.17489
1156	9.83642
1157	7.82781
1158	8.22859
1159	8.37741
1160	8.45739
1161	8.32003
1162	8.54139
1163	8.45575
1164	8.69596
1165	8.4912
1166	8.89921
1167	8.65814
1168	8.47208
1169	8.67287
1170	8.58302
1171	8.64977
1172	8.8084
1173	8.57046
1174	8.7669
1175	9.08491
1176	10.0129
1177	10.2172
1178	10.1084
1179	9.52274
1180	10.3209
1181	9.64119
1182	9.59261
1183	9.60234
1184	8.42456
1185	9.7838
1186	8.09942
1187	8.71247
1188	8.6161
1189	8.54943
1190	8.4941
1191	8.86088
1192	9.093
1193	8.66937
1194	9.09419
1195	8.40687
1196	7.4161
1197	8.56314
1198	9.12471
1199	8.74462
1200	9.39418
1201	8.79595
1202	7.71131
1203	8.65633
1204	9.61418
1205	7.99323
1206	8.90188
1207	8.11971
1208	8.58901
1209	10.5965
1210	9.02102
1211	8.34122
1212	8.64517
1213	8.49746
1214	8.68148
1215	8.65895
1216	8.47168
1217	9.2453
1218	8.52003
1219	8.51701
1220	8.52339
1221	8.91043
1222	8.63673
1223	8.38768
1224	8.60369
1225	8.83255
1226	8.54644
1227	10.2067
1228	8.70024
1229	8.10958
1230	8.60907
1231	8.69315
1232	8.72407
1233	8.8287
1234	8.48479
1235	8.61715
1236	8.55764
1237	8.61697
1238	8.99472
1239	9.09001
1240	8.78796
1241	9.30264
1242	8.64882
1243	8.81212
1244	9.15319
1245	8.75884
1246	8.9022
1247	7.73002
1248	8.5026
1249	8.46889
1250	7.99811
1251	7.79245
1252	8.40607
1253	8.03842
1254	7.61124
1255	8.08153
1256	7.79831
1257	7.40368
1258	8.15536
1259	8.0606
1260	8.92784
1261	7.948
1262	7.62617
1263	8.1485
1264	8.24336
1265	8.25903
1266	8.42859
1267	8.54376
1268	8.22478
1269	8.74295
1270	8.76603
1271	8.79656
1272	8.7374
1273	8.34659
1274	9.6758
1275	8.55521
1276	8.26627
1277	9.11495
1278	9.17088
1279	8.85883
1280	8.43561
1281	8.52455
1282	9.15412
1283	8.61987
1284	8.38284
1285	9.00776
1286	7.78742
1287	7.37142
1288	6.90162
1289	9.70602
1290	10.3545
1291	6.927
1292	6.45216
1293	6.83208
1294	6.53207
1295	6.92457
1296	6.9553
1297	6.85196
1298	5.4789
1299	7.59343
1300	7.24967
1301	6.8508
1302	6.67119
1303	5.9688
1304	5.1812
1305	5.08045
1306	7.02024
1307	6.29403
1308	6.6781
1309	5.3602
1310	5.33162
1311	5.53648
1312	8.07818
1313	8.44766
1314	8.74993
1315	8.42203
1316	9.10597
1317	8.80117
1318	8.72408
1319	8.52689
1320	8.38565
1321	8.62837
1322	9.08997
1323	8.87275
1324	8.88687
1325	8.86277
1326	8.72479
1327	8.77336
1328	9.26528
1329	9.03938
1330	8.83534
1331	8.31673
1332	8.42699
1333	8.84831
1334	8.96596
1335	8.48055
1336	8.2869
1337	7.90285
1338	8.19144
1339	7.95486
1340	7.76749
1341	8.37676
1342	7.27922
1343	7.90594
1344	8.55503
1345	8.48566
1346	9.02615
1347	8.61161
1348	8.36069
1349	8.78426
1350	8.45583
1351	8.95864
1352	10.095
1353	9.70828
1354	8.96486
1355	8.5753
1356	8.59729
1357	8.8779
1358	8.97002
1359	8.50769
1360	8.1656
1361	8.59872
1362	8.19911
1363	8.34012
1364	8.28572
1365	9.08828
1366	8.47774
1367	7.26123
1368	8.85198
1369	8.7979
1370	8.3651
1371	8.81998
1372	8.55967
1373	8.61926
1374	8.42316
1375	8.41688
1376	8.94879
1377	8.64436
1378	8.23543
1379	8.40363
1380	8.61343
1381	8.68808
1382	8.53747
1383	8.17207
1384	8.74393
1385	8.46751
1386	8.90145
1387	8.2861
1388	8.74108
1389	8.67943
1390	8.63127
1391	8.47799
1392	8.82876
1393	8.35675
1394	8.33757
1395	8.82626
1396	8.61124
1397	8.97923
1398	8.54462
1399	8.66121
1400	8.87926
1401	8.56787
1402	8.62456
1403	8.65566
1404	8.59185
1405	8.84508
1406	9.21837
1407	9.0857
1408	8.97068
1409	8.71355
1410	9.29844
1411	8.78678
1412	9.36893
1413	8.5535
1414	8.5319
1415	8.95659
1416	8.17577
1417	8.69519
1418	8.73833
1419	8.16269
1420	8.43656
1421	9.01318
1422	8.70874
1423	8.54293
1424	8.65095
1425	8.34442
1426	8.65407
1427	7.97226
1428	7.54403
1429	8.9358
1430	8.66326
1431	7.55613
1432	8.86067
1433	9.02951
1434	9.16026
1435	8.89294
1436	8.82475
1437	9.10163
1438	8.59858
1439	8.59695
1440	8.84442
1441	8.79502
1442	8.11697
1443	8.74751
1444	8.87808
1445	8.92916
1446	9.01009
1447	8.98126
1448	8.87462
1449	8.60185
1450	8.70177
1451	8.6906
1452	8.63377
1453	7.759
1454	8.8161
1455	8.8715
1456	8.65439
1457	8.37947
1458	8.39969
1459	8.83144
1460	8.83252
1461	8.62299
1462	8.57183
1463	8.9187
1464	8.2392
1465	8.80264
1466	8.48319
1467	8.72886
1468	8.59261
1469	8.70665
1470	8.99325
1471	8.71294
1472	8.27417
1473	8.98826
1474	9.52175
1475	8.81995
1476	8.52721
1477	8.92234
1478	10.1024
1479	8.60445
1480	8.9255
1481	8.84627
1482	9.18079
1483	10.415
1484	9.47193
1485	9.94159
1486	9.2236
1487	9.57941
1488	9.05735
1489	8.48048
1490	8.57826
1491	9.26698
1492	8.05363
1493	8.0215
1494	7.69092
1495	8.439
1496	8.03892
1497	8.7358
1498	8.46539
1499	8.88804
1500	8.21053
1501	8.47342
1502	8.33812
1503	8.70968
1504	8.58132
1505	8.37691
1506	8.49654
1507	8.85129
1508	8.79617
1509	8.60654
1510	7.94624
1511	8.32063
1512	8.7592
1513	8.34379
1514	8.50134
1515	8.09952
1516	8.9426
1517	8.64331
1518	8.6723
1519	8.57037
1520	8.27414
1521	8.5169
1522	8.17973
1523	8.64412
1524	8.69087
1525	8.45571
1526	8.44835
1527	8.78645
1528	9.23062
1529	9.10803
1530	8.94444
1531	9.30664
1532	8.97723
1533	8.80741
1534	8.79016
1535	8.3428
1536	8.51363
1537	8.4082
1538	8.60412
1539	8.93123
1540	8.83242
1541	8.74455
1542	8.75263
1543	8.68839
1544	8.61018
1545	8.86682
1546	8.56578
1547	8.75741
1548	9.03571
1549	8.8554
1550	8.56915
1551	8.79889
1552	8.5359
1553	8.42202
1554	8.47261
1555	8.88231
1556	10.1992
1557	8.78353
1558	9.11011
1559	8.70736
1560	8.32202
1561	9.19481
1562	9.32038
1563	9.23344
1564	9.40685
1565	8.92866
1566	8.6749
1567	8.66291
1568	8.82721
1569	9.03693
1570	8.88207
1571	8.61214
1572	9.29683
1573	9.07135
1574	8.78445
1575	8.67792
1576	7.96838
1577	9.05809
1578	8.76997
1579	9.26633
1580	8.99463
1581	8.82807
1582	9.18714
1583	8.76657
1584	8.65773
1585	7.31744
1586	8.36975
1587	8.79986
1588	8.60924
1589	8.58451
1590	8.58305
1591	9.00353
1592	8.86932
1593	8.69816
1594	8.40316
1595	9.12509
1596	8.31553
1597	8.62417
1598	8.69327
1599	8.35641
1600	8.54453
1601	9.08401
1602	8.59212
1603	9.09502
1604	8.69805
1605	8.74503
1606	8.61635
1607	8.94121
1608	8.86352
1609	8.68372
1610	8.52144
1611	8.71091
1612	9.11806
1613	8.29456
1614	8.15847
1615	8.40973
1616	8.58094
1617	8.54946
1618	8.10961
1619	8.1304
1620	8.01353
1621	8.58307
1622	8.41376
1623	8.63125
1624	8.29539
1625	8.47615
1626	8.31871
1627	8.85083
1628	8.18462
1629	8.76979
1630	8.50366
1631	7.95802
1632	8.65938
1633	8.42288
1634	9.14991
1635	8.81222
1636	8.80499
1637	8.5385
1638	8.07095
1639	9.04036
1640	8.28813
1641	8.11868
1642	8.74241
1643	8.63669
1644	8.17592
1645	8.32698
1646	8.46906
1647	8.64042
1648	8.62892
1649	8.24259
1650	8.76025
1651	8.83185
1652	8.20789
1653	8.93163
1654	8.71166
1655	8.71887
1656	8.53485
1657	8.42152
1658	8.35134
1659	8.87218
1660	8.70171
1661	8.75552
1662	8.74797
1663	8.69961
1664	8.64048
1665	8.95928
1666	9.10782
1667	8.25173
1668	9.00307
1669	8.71869
1670	9.02293
1671	8.79024
1672	8.56163
1673	8.70625
1674	8.67349
1675	8.98295
1676	9.18582
1677	8.69281
1678	8.87841
1679	9.22831
1680	8.56126
1681	8.82965
1682	8.59289
1683	8.82735
1684	9.15436
1685	8.79797
1686	8.74025
1687	8.46001
1688	8.86078
1689	8.42085
1690	8.70957
1691	8.51168
1692	8.52519
1693	8.7152
1694	8.50593
1695	8.78368
1696	8.49396
1697	8.68012
1698	8.72408
1699	8.1622
1700	8.80229
1701	8.70511
1702	8.23619
1703	8.32583
1704	9.14566
1705	8.285
1706	8.71382
1707	8.2571
1708	8.74309
1709	7.81719
1710	9.00994
1711	11.0896
1712	10.2637
1713	8.52989
1714	8.7611
1715	10.4607
1716	8.98424
1717	8.99162
1718	9.18814
1719	8.3894
1720	8.69114
1721	9.08199
1722	9.83746
1723	10.0395
1724	8.95335
1725	9.59225
1726	8.5742
1727	8.82865
1728	8.45836
1729	8.58288
1730	8.53504
1731	8.79523
1732	8.51308
1733	8.42543
1734	8.53315
1735	9.14126
1736	8.4464
1737	8.66322
1738	8.66755
1739	8.78415
1740	8.73927
1741	8.56612
1742	8.427
1743	8.41675
1744	8.82837
1745	8.66688
1746	8.07424
1747	8.69545
1748	9.01179
1749	8.79775
1750	8.55618
1751	8.52895
1752	7.90828
1753	8.20299
1754	8.13355
1755	8.63398
1756	8.18551
1757	8.51282
1758	8.30995
1759	8.34358
1760	8.55505
1761	8.81065
1762	8.52104
1763	8.16114
1764	8.68718
1765	8.82286
1766	8.33035
1767	8.53688
1768	9.00899
1769	8.60037
1770	8.10568
1771	8.85561
1772	8.98636
1773	8.456
1774	8.14018
1775	8.68492
1776	8.4584
1777	8.21244
1778	8.45875
1779	8.42635
1780	8.36969
1781	8.18612
1782	8.68934
1783	8.60822
1784	8.18098
1785	8.67523
1786	8.81362
1787	9.0304
1788	8.51922
1789	8.62369
1790	8.50384
1791	8.59726
1792	8.36365
1793	8.59871
1794	8.4842
1795	8.4185
1796	8.74734
1797	8.74069
1798	8.38143
1799	8.4896
1800	8.18022
1801	8.16664
1802	8.47942
1803	8.34396
1804	9.15148
1805	8.60753
1806	8.6809
1807	8.73237
1808	8.69849
1809	8.80606
1810	8.53226
1811	8.55898
1812	8.46351
1813	8.39908
1814	8.87744
1815	8.64533
1816	8.60454
1817	8.4069
1818	8.17478
1819	8.74059
1820	8.72283
1821	8.81823
1822	8.39642
1823	8.30052
1824	8.80593
1825	8.93524
1826	8.65232
1827	8.72911
1828	8.55959
1829	8.38409
1830	8.59172
1831	8.76337
1832	8.29184
1833	7.45905
1834	7.9436
1835	9.21247
1836	8.28699
1837	9.20767
1838	8.48756
1839	8.86489
1840	8.83738
1841	8.66289
1842	9.39066
1843	8.41219
1844	8.8514
1845	8.65071
1846	8.51473
1847	8.54291
1848	8.73271
1849	8.70574
1850	8.44847
1851	8.93625
1852	8.50076
1853	8.26289
1854	8.21419
1855	8.39722
1856	8.57174
1857	8.28656
1858	8.36546
1859	8.73015
1860	8.66191
1861	8.60146
1862	8.86423
1863	8.7794
1864	8.27198
1865	8.46091
1866	9.01557
1867	8.97272
1868	8.51383
1869	8.98206
1870	8.40809
1871	8.46269
1872	8.57201
1873	8.54597
1874	8.14939
1875	8.47898
1876	8.62359
1877	8.75943
1878	8.85966
1879	8.1047
1880	8.73646
1881	8.42534
1882	8.64547
1883	9.03875
1884	8.57038
1885	8.87378
1886	8.75245
1887	9.0347
1888	8.75829
1889	8.22851
1890	8.65908
1891	8.89082
1892	8.50152
1893	8.46938
1894	8.67353
1895	8.75346
1896	8.82904
1897	8.35189
1898	8.3379
1899	8.56524
1900	7.94792
1901	8.38684
1902	8.44464
1903	8.67928
1904	8.93362
1905	8.5711
1906	8.68028
1907	8.76183
1908	8.79796
1909	8.90751
1910	8.69289
1911	9.17032
1912	8.81675
1913	8.68037
1914	8.63628
1915	8.90973
1916	8.49464
1917	8.51787
1918	8.7254
1919	8.51715
1920	8.46324
1921	8.44206
1922	8.82904
1923	8.53489
1924	8.35604
1925	8.50625
1926	8.39871
1927	8.77043
1928	8.86199
1929	8.72024
1930	8.36201
1931	8.63749
1932	8.73422
1933	9.05424
1934	8.79817
1935	8.74483
1936	7.25632
1937	7.81303
1938	7.75436
1939	7.41592
1940	8.13116
1941	8.50602
1942	9.33978
1943	8.87208
1944	8.40993
1945	8.80466
1946	8.82472
1947	8.09759
1948	8.48656
1949	7.97194
1950	8.17907
1951	8.61305
1952	9.22917
1953	8.84799
1954	8.55162
1955	8.34656
1956	8.75136
1957	8.72316
1958	8.83738
1959	8.83501
1960	9.6714
1961	9.16516
1962	8.60009
1963	7.9337
1964	7.95701
1965	7.81202
1966	8.37506
1967	8.56154
1968	8.6744
1969	8.82902
1970	8.75578
1971	8.6024
1972	8.73274
1973	8.28038
1974	8.7602
1975	9.22434
1976	8.64334
1977	8.75426
1978	8.60632
1979	8.6616
1980	8.26715
1981	8.6039
1982	8.2472
1983	8.81768
1984	8.43986
1985	8.42892
1986	9.52569
1987	8.26188
1988	8.6276
1989	8.53357
1990	9.16759
1991	9.2168
1992	8.60596
1993	8.63035
1994	8.64713
1995	8.40424
1996	8.32285
1997	8.5897
1998	7.71903
[truncated: 274 more rows]

## Sheet: S6 Fig
		hP2X2-WT	hP2X2-GOF
	Camlipixant/10uM	0.00111292	0.210331
	ATP/10uM	0.0550743	0.106418
		0.0773694	0.369461
	Raw data file name	Drug name and dosing concentration	I(pA)	Imax	I/Imax	1-I/Imax（Inhibition rate）
h2-WT									Raw data file name	Drug name and dosing concentration	I(pA)	Imax	I/Imax	1-I/Imax（Inhibition rate）
CELL1	11592	10UMATP	-4048.5					h2-GOF
		10UMATP+10UMCamlipixant	-3320.9	-3324.6	0.998887	0.00111292
		10UMATP	-2600.7					CELL1	11596	10UMATP	-1598.5
										10UMATP	-1453.9
										10UMATP+10UMCamlipixant	-1148.1	-1453.9	0.789669	0.210331
										10UMATP	-511.689
CELL2	11601	10UMATP	-3035.9							10UMATP	-1143.2
		10UMATP+10UMCamlipixant	-2868.7	-3035.9	0.944926	0.0550743				10UMATP	-1418.5
								CELL2	11597	10UMATP	-2390.1
CELL3	11608	10UMATP	-3363							10UMATP	-2110.6
		10UMATP	-2603.8							10UMATP+10UMCamlipixant	-2083.7	-2331.85	0.893582	0.106418
		10UMATP	-2174.1							10UMATP	-2273.6
		10UMATP+10UMCamlipixant	-2321.8	-2516.5	0.922631	0.0773694
		10UMATP	-25165
								CELL3	11598	10UMATP	-1137.7
										10UMATP	-1008.3
										10UMATP+10UMCamlipixant	-596.9	-946.65	0.630539	0.369461
										10UMATP	-885

[truncated: 8 more sheets: S7A Fig, S7B Fig, S7C Fig, S7D Fig, S7E Fig, S7F Fig, S7G Fig, S7H Fig]
